# Supplementary material for: The impact of the GLOSSY2 and GLOSSY2-LIKE BAHD-proteins in affecting the product profile of the maize fatty acid elongase
Source: Front Plant Sci. 2024 Jul 11;15:1403779. doi: 10.3389/fpls.2024.1403779 (PMC11269236; doi:10.3389/fpls.2024.1403779)
Supplement: Supplementary file 1 [file Table_1.xlsx]

## Sheet: Supp. Table 1.Explanation
Supplemental Table 1. VLCFA accumulation in yeast strains expressing maize FAE components in combination with GL2 or GL2-LIKE
Alexander et al., The impact of the GL2 and GL2-LIKE BAHD-proteins in affecting the product profile of the maize fatty acid elongase
This Excel document contains the VLCFA accumulation data of yeast strain expressing different combination of maize fatty acid elongase components in combination with the GL2 or GL2-LIKE proteins. Each sheet is referenced to the figures presented in the manuscript.

## Sheet: Figure 1_Data
	WT(INVSC1)+empty vector)							WT(INVSC1)+GL2+empty vector							WT(INVSC1)+GL2-LIKE+empty vector							WT(INVSC1)+ZmKCS5+empty vector							WT(INVSC1)+ZmKCS5+GL2							WT(INVSC1)+ZmKCS5+GL2-LIKE							WT(INVSC1)+ZmKCS6+empty vector
VLCFA	Replicate 1	Replicate 2	Replicate 3	Replicate 4	Replicate 5	Replicate 6		Replicate 1	Replicate 2	Replicate 3	Replicate 4	Replicate 5	Replicate 6		Replicate 1	Replicate 2	Replicate 3	Replicate 4	Replicate 5	Replicate 6		Replicate 1	Replicate 2	Replicate 3	Replicate 4	Replicate 5	Replicate 6		Replicate 1	Replicate 2	Replicate 3	Replicate 4	Replicate 5	Replicate 6		Replicate 1	Replicate 2	Replicate 3	Replicate 4	Replicate 5	Replicate 6		Replicate 1	Replicate 2	Replicate 3	Replicate 4	Replicate 5	Replicate 6
	(µmoles/g dry weight)							(µmoles/g dry weight)							(µmoles/g dry weight)							(µmoles/g dry weight)							(µmoles/g dry weight)							(µmoles/g dry weight)							(µmoles/g dry weight)
C20:0	0.101814	0.112602	0.108884	0.0837077	0.0986809	0.102827		0.126332	0.149864	0.159291	0.132917	0.129348	0.160299		0.170377	0.175612	0.160236	0.377657	0.160575	0.146046		0.116204	0.101315	0.143369	0.104274	0.107046	0.139737		0.216812	0.218852	0.247873	0.190391	0.232897	0.239088		0.24076	0.244381	0.225162	0.236693	0.295914	0.226531		0.13991	0.138076	0.123953	0.11862	0.14195	0.121423
C20:1	0.105143	0.117407	0.10397	0.0981877	0.0937492	0.0925676		0.130571	0.114566	0.121157	0.0987676	0.098693	0.137408		0.152801	0.163261	0.127382	0.115266	0.118885	0.102488		0.123547	0.106611	0.192385	0.114777	0.0957591	0.177826		0.121684	0.0959131	0.136206	0.0748753	0.100035	0.102657		0.104379	0.115476	0.103154	0.105133	0.111785	0.100182		0.127917	0.120737	0.118514	0.116493	0.127148	0.12155
C22:0	0.0865952	0.0951851	0.101524	0.083779	0.0957055	0.0939115		0.110235	0.113962	0.130422	0.122033	0.104702	0.154229		0.162836	0.143205	0.153071	0.204734	0.161997	0.13948		0.09365	0.0683942	0.131214	0.0873583	0.0736368	0.116449		0.216989	0.220438	0.252942	0.193374	0.237314	0.237511		0.245314	0.259696	0.225413	0.238336	0.532269	0.229201		0.0961499	0.119166	0.0953315	0.104381	0.124314	0.0966737
C22:1	0.0280969	0.0266787	0.0328607	0.0287741	0.029164	0.023408		0.0209236	0.0259438	0.023768	0	0.0296031	0.035638		0.0313083	0.0355025	0.0330121	0.0360101	0.0269413	0		0.0379241	0.0286212	0.0389681	0.026957	0.0244985	0.0294743		0	0.0299321	0.0291527	0.01905	0.022725	0.0228422		0.0198126	0.0242155	0.0294228	0.0342172	0.0273283	0.0245787		0.0258517	0.0333576	0.0283614	0.0308416	0.036152	0.029861
C24:0	0.129012	0.180578	0.168985	0.135564	0.163076	0.159476		0.176875	0.24489	0.262239	0.210225	0.210738	0.263758		0.27767	0.288074	0.269474	0.339639	0.280676	0.247369		0.150515	0.138291	0.210367	0.14215	0.148943	0.214008		0.434678	0.445885	0.520566	0.405393	0.490432	0.505125		0.499102	0.540084	0.454301	0.471654	0.497398	0.469639		0.196416	0.185694	0.168497	0.17343	0.204322	0.163159
C25:0	0.343837	0.520246	0.403439	0.305022	0.49059	0.373022		0.371439	0.425711	0.444067	0.497475	0.388619	0.472813		0.488302	0.563282	0.522252	0.502237	0.540734	0.487907		0.300292	0.313331	0.432115	0.282136	0.327603	0.419827		0.587257	0.494328	0.586992	0.579551	0.5515	0.598221		0.648639	0.689647	0.601419	0.643715	0.622345	0.620565		0.414624	0.382601	0.4277	0.385153	0.433401	0.396708
C26:0	6.24335	6.43459	6.41822	5.62184	5.65481	6.1092		4.27416	7.00101	6.08118	6.16817	7.11035	6.80999		6.1749	6.86374	6.20393	6.6052	7.19435	6.05592		4.57061	4.14077	4.4842	4.34179	4.2607	5.4085		10.2008	12.062	12.6504	9.55702	12.8662	12.5161		12.4517	13.2723	10.9288	12.4775	12.3156	11.2556		5.51467	5.46141	4.83314	4.67101	5.83747	4.44793
C27:0	0.300709	0.389821	0.324238	0.260743	0.266914	0.158249		0.300904	0.350803	0.349313	0.366245	0.274553	0.340114		0.460139	0.425974	0.322418	0.341485	0.40224	0.280993		0.195232	0.216284	0.291907	0.188257	0.21558	0.202025		0.352515	0.391513	0.479784	0.311343	0.439516	0.353825		0.584195	0.606665	0.340702	0.378259	0.407565	0.340409		0.31151	0.256813	0.326862	0.187383	0.283739	0.298323
C28:0	0.424803	0.3424	0.379617	0.378821	0.296602	0.328031		0.141291	0.293246	0.244382	0.241015	0.326779	0.276879		0.232807	0.291086	0.243919	0.273999	0.315829	0.221182		0.22193	0.241697	0.278056	0.269212	0.248649	0.264152		0.426562	0.561565	0.540984	0.408675	0.65833	0.580419		0.515706	0.617948	0.548845	0.521008	0.544535	0.512643		0.205393	0.280577	0.283999	0.232674	0.295494	0.249684
2-Hydroxy-26:0	1.52077	1.04332	1.40676	0.917484	0.782855	0.565025		0	0.110381	0.360957	0.643611	1.04606	0.782179		0	0.0958055	0.210356	0.669362	1.43403	0.592569		1.48784	1.22001	0.86187	1.18152	0.872868	0.939345		0.0520154	0.367369	0.651773	0.586533	1.84762	1.99679		0.831975	1.42623	0.927375	1.32581	0.87398	0.768623		0.854793	0.850156	1.45145	0.54776	0.806327	0.957362
[truncated: 12 more columns]

## Sheet: Figure 2_Data
	WT(INVSC1)+empty vector				WT(INVSC1)+ZmKCS5+empty vector				WT(INVSC1)+ZmKCS6+empty vector				WT(INVSC1)+GL2+empty vector				WT(INVSC1)+GL2-LIKE+empty vector				WT(INVSC1)+ZmKCS5+GL2				WT(INVSC1)+ZmKCS5+GL2-LIKE				WT(INVSC1)+ZmKCS6+GL2				WT+ZmKCS6+GL2-LIKE				WT(BY4743)+empty vector				WT(BY4743)+ZmKCS5+empty vector				WT(BY4743)+ZmKCS6+empty vector				WT(BY4743)+GL2+empty vector
	Replicate 1	Replicate 2	Replicate 3		Replicate 1	Replicate 2	Replicate 3		Replicate 1	Replicate 2	Replicate 3		Replicate 1	Replicate 2	Replicate 3		Replicate 1	Replicate 2	Replicate 3		Replicate 1	Replicate 2	Replicate 3		Replicate 1	Replicate 2	Replicate 3		Replicate 1	Replicate 2	Replicate 3		Replicate 1	Replicate 2	Replicate 3		Replicate 1	Replicate 2	Replicate 3		Replicate 1	Replicate 2	Replicate 3		Replicate 1	Replicate 2	Replicate 3		Replicate 1
VLCFA	(µmoles/g dry weight)				(µmoles/g dry weight)				(µmoles/g dry weight)				(µmoles/g dry weight)				(µmoles/g dry weight)				(µmoles/g dry weight)				(µmoles/g dry weight)				(µmoles/g dry weight)				(µmoles/g dry weight)				(µmoles/g dry weight)				(µmoles/g dry weight)				(µmoles/g dry weight)				(µmoles/g dry weight)
C20	0.111803	0.149702	0.189897		0.187342	0.408211	0.151912		0.210864	0.366255	0.11851		0.188956	0.141691	0.300543		0.213312	0.271479	0.212042		0.13918	0.205422	0.341019		0.148663	0.209282	0.414018		0.221122	0.431094	0.125933		1.28642	0.386572	0.192191		0.357094	0.197657	0.620682		0.165138	0.296069	0.575514		0.434958	0.834532	0.675808		0.203312
C22	0.0646948	0.122779	0.149542		0.159757	0.147283	0.100654		0.105313	0.183911	0.104231		0.0886413	0.126879	0.160153		0.105761	0.144874	0.0984548		0.102073	0.119311	0.175461		0.105553	0.0726556	0.186676		0.104338	0.185182	0.0959195		0.712529	0.188503	0.156639		0.207078	0.116246	0.426184		0.115522	0.212161	0.342243		0.275571	0.23579	0.316866		0.121651
C22:1	0.0234933	0.0342399	0.0575955		0.0484453	0.0276357	0.035794		0.029852	0.0450435	0.0314892		0.0272135	0.0290188	0.0490055		0.0293826	0.0313807	0.0316522		0.0307695	0.0333006	0.0550028		0.0287521	0.018162	0.0703869		0.0361859	0.0547617	0.0370636		0.367769	0.0412043	0.0460198		0.0987643	0.0430534	0.174367		0.0252424	0.0559758	0.150167		0.0398875	0.0758156	0.0419076		0.0232394
C24	0.352913	0.483211	0.595478		0.57976	0.566697	0.498463		0.696648	0.652411	0.482494		0.368377	0.488572	0.517346		0.360862	0.451215	0.550361		0.446232	0.533576	0.503453		0.447082	0.396146	0.57069		0.434981	0.52645	0.492755		0.584661	0.787774	0.725529		1.40461	0.888554	0.807831		0.594094	0.858246	0.721041		0.808118	0.62583	0.764097		0.553031
C26	1.72928	3.16468	4.0561		3.22423	4.06626	2.7284		2.57192	4.04221	2.86902		2.38468	3.05296	3.98197		1.80993	3.52845	2.69155		2.68027	4.18714	4.08681		2.65485	1.63595	4.59043		2.88127	4.09066	2.25531		3.06958	3.85477	4.04606		2.9855	2.11802	3.22078		1.4141	2.58655	2.86906		2.62115	1.72716	3.3408		1.33524
C28	0.359283	0.867296	1.3345		0.711202	1.32619	0.442767		0.448662	0.687243	0.659102		0.482735	0.824863	1.54378		1.37485	1.41861	0.424898		0.762054	0.932154	1.56312		0.378653	0.418853	1.01075		0.862884	2.70222	0.760225		1.68104	2.68409	1.71167		0.468395	0.399156	1.3024		0.264572	0.234151	0.579768		0.42469	0.428195	1.80046		0.200587
C30	0.00140555	0.0022514	0.0022934		0.00156336	0.00173633	0.00148742		0.00184304	0.00214898	0.00185373		0.00111275	0.00186613	0.00149867		0.00147087	0.00155126	0.00182812		0.0719492	0.147421	0.138159		0.0377631	0.00168709	0.157076		0.182247	0.283827	0.161534		0.450367	0.409805	0.244803		0.00257585	0.00144428	0.00154478		0.00196313	0.00208988	0.0017219		0.0019789	0.00177991	0.00142268		0.00201814
[truncated: 17 more columns]

## Sheet: Figure 3A + 3B-Data
	WT(BY4742)+empty vector)					elo3(BY4742)+empty vector					elo3(BY4742)+GL2+empty vector					elo3(BY4742)+GL2-LIKE+empty vector					elo3(BY4742)+ZmKCS5+empty vector					elo3(BY4742)+ZmKCS5+GL2					elo3(BY4742)+ZmKCS5+GL2-LIKE					elo3(BY4742)+ZmKCS6+empty vector					elo3(BY4742)+ZmKCS6+ZmGL2					elo3(BY4742)+ZmKCS6+ZmGL2-LIKE
	Replicate 1	Replicate 2	Replicate 3	Replicate 4		Replicate 1	Replicate 2	Replicate 3	Replicate 4		Replicate 1	Replicate 2	Replicate 3	Replicate 4		Replicate 1	Replicate 2	Replicate 3	Replicate 4		Replicate 1	Replicate 2	Replicate 3	Replicate 4		Replicate 1	Replicate 2	Replicate 3	Replicate 4		Replicate 1	Replicate 2	Replicate 3	Replicate 4		Replicate 1	Replicate 2	Replicate 3	Replicate 4		Replicate 1	Replicate 2	Replicate 3	Replicate 4		Replicate 1	Replicate 2	Replicate 3	Replicate 4
VLCFA	(µmoles/g dry weight)					(µmoles/g dry weight)					(µmoles/g dry weight)					(µmoles/g dry weight)					(µmoles/g dry weight)					(µmoles/g dry weight)					(µmoles/g dry weight)					(µmoles/g dry weight)					(µmoles/g dry weight)					(µmoles/g dry weight)
C20:0	0.237111	0.225375	0.264539	0.252088		3.36793	3.39475	2.75504	2.58498		3.75615	3.13091	3.29399	3.57266		2.46116	2.72388	2.77414	2.49433		2.68855	3.25754	2.43028	2.51568		3.64561	3.3003	2.8507	4.02952		2.8162	3.3495	2.4888	2.52748		2.91886	2.51532	2.49343	3.40225		3.08383	3.05549	2.91485	2.59931		2.69984	2.95984	2.83188	3.42605
C20:1	0.161511	0.16113	0.178608	0.175211		0.495035	0.498151	0.513521	0.477358		0.457673	0.509183	0.456667	0.462189		0.452093	0.480029	0.502478	0.465634		0.475083	0.558027	0.466073	0.494946		0.455718	0.443815	0.450309	0.536584		0.497507	0.471401	0.438015	0.451536		0.376818	0.34453	0.429312	0.464364		0.424189	0.400624	0.429631	0.40486		0.446331	0.3965	0.38236	0.369287
C22:1	0.0575179	0.0503494	0.0626938	0.0576945		0	0.129598	0.13939	0.140726		0	0.137067	0.117808	0.121962		0.126852	0	0.149427	0.132982		0.13157	0	0.137902	0.153181		0.12063	0.126871	0.133329	0.14108		0.136664	0.131643	0.127728	0.139872		0.136184	0	0.186951	0		0.190621	0	0	0		0.176964	0	0.14628	0.124455
C22:0	0.214556	0.195794	0.190758	0.190829		12.269	12.4403	11.0328	10.4922		12.354	11.5892	10.9166	11.8868		9.81766	10.6639	9.40588	9.79976		9.89518	11.798	9.1229	8.7766		12.2759	10.6568	10.3687	12.5745		10.7969	11.2636	9.21503	9.40152		9.92903	10.2163	14.2391	10.7022		13.1751	13.0163	14.5593	12.2821		13.6783	11.9393	13.1031	10.0931
C23:0	0	0.621386	0.270222	0.374168		0.66849	0.719347	0.809989	0.758862		0.5331	0.706319	0.522096	0.525999		0.684199	0.665502	0.663129	0.662733		0.615574	0.691194	0.612066	0.574103		0.545031	0.549355	0.607139	0.573977		0.657668	0.516784	0.604091	0.650162		0.336931	0.460418	0.795637	0.254647		0.559291	0.587281	0.506952	0.517596		0.494676	0.501937	0.376243	0.168479
C24:0	0.565968	0.5037	0.55674	0.585976		0.368454	0.338094	0.316911	0.35181		0.333468	0.38614	0.362315	0.439996		0.262298	0.317357	0.205074	0.289245		0.214388	0.345082	0.244477	0.206381		0.470818	0.417439	0.439966	0.437439		0.300633	0.384854	0.382703	0.393002		0.348799	0.377959	0.662164	0.321324		0.58616	0.549589	0.824061	0.632117		0.778719	0.533128	0.876414	0.323354
C26:0	5.87497	6.12182	6.69567	6.17054		0	0	0	0		0	0	0	0		0	0	0	0		0	0	0	0		0	0	0	0		0	0	0	0		0	0	0	0		0	0	0	0		0	0	0	0
C28:0	2.05197	2.16745	2.28289	2.22269		0	0	0	0		0	0	0	0		0	0	0	0		0	0	0	0		0	0	0	0		0	0	0	0		0	0	0	0		0	0	0	0		0	0	0	0

## Sheet: Figure 3C+3D_Data
	WT(BY4742)+empty vector					elo3(BY4742)+empty vector					elo3(BY4742)+GL2+empty vector					elo3(BY4742)+GL2-LIKE+empty vector					elo3(BY4742)+ZmKCS4+empty vector					elo3(BY4742)+ZmKCS4+GL2					elo3(BY4742)+ZmKCS4+ZmGL2-LIKE					elo3(BY4742)+ZmKCS15+empty vector					elo3(BY4742)+ZmKCS15+GL2					elo3(BY4742)+ZmKCS15+ZmGL2-LIKE
	Replicate 1	Replicate 2	Replicate 3	Replicate 4		Replicate 1	Replicate 2	Replicate 3	Replicate 4		Replicate 1	Replicate 2	Replicate 3	Replicate 4		Replicate 1	Replicate 2	Replicate 3	Replicate 4		Replicate 1	Replicate 2	Replicate 3	Replicate 4		Replicate 1	Replicate 2	Replicate 3	Replicate 4		Replicate 1	Replicate 2	Replicate 3	Replicate 4		Replicate 1	Replicate 2	Replicate 3	Replicate 4		Replicate 1	Replicate 2	Replicate 3	Replicate 4		Replicate 1	Replicate 2	Replicate 3	Replicate 4
VLCFA	(µmoles/g dry weight)					(µmoles/g dry weight)					(µmoles/g dry weight)					(µmoles/g dry weight)					(µmoles/g dry weight)					(µmoles/g dry weight)					(µmoles/g dry weight)					(µmoles/g dry weight)					(µmoles/g dry weight)					(µmoles/g dry weight)
C20:0	0.20079	0.22909	0.230886	0.238754		3.37476	2.91077	2.51729	3.12297		3.14173	2.71154	2.54743	4.12196		2.97938	3.17745	4.22772	3.07169		2.85084	2.40023	2.57925	3.22371		2.76988	2.71103	2.85594	2.85669		2.40763	2.69341	2.48897	2.50714		2.47697	2.35678	2.30552	2.41206		2.73342	2.52761	2.75689	2.78874		2.64004	2.62435	3.44511	2.51273
C20:1	0.152807	0.161383	0.163217	0.16625		0.477443	0.516916	0.490059	0.488991		0.424347	0.472799	0.451927	0.467365		0.49965	0.53519	0.482754	0.476719		0.548706	0.472709	0.480636	0.57081		0.430251	0.44927	0.469045	0.462569		0.447534	0.515156	0.461382	0.465853		0.488399	0.478015	0.4581	0.465253		0.466389	0.452582	0.478737	0.491545		0.493079	0.479676	0.49865	0.424812
C22:0	0.180651	0.202484	0.204829	0.202315		11.479	10.7371	9.24378	10.5702		10.3795	9.26031	8.96589	12.0846		10.9504	11.3092	11.8469	10.5571		10.5017	8.31233	8.44445	11.5117		8.05492	8.75009	9.23797	8.81965		7.44416	8.47178	7.58718	8.10107		8.17855	7.95404	7.38644	7.00215		7.53409	6.92194	8.3205	8.23962		7.65367	8.35621	10.0224	7.72025
C22:1	0.0418272	0.0448936	0.0456651	0.0387839		0.120056	0.13105	0.129504	0.0756853		0.0655414	0.0790434	0.135419	0.114925		0.127065	0.130677	0.123007	0.120777		0.130117	0.117033	0.0830982	0.128915		0.0732423	0.119643	0.132158	0.129939		0.131319	0.149981	0.0784498	0.0787711		0.122668	0.0754599	0.124167	0.122888		0.0781913	0.069571	0.0790647	0.0812285		0.0811488	0.0788998	0.0802946	0.0682959
C23:0	0.716811	0.839694	0.782825	0.963448		0.610029	0.760752	0.654974	0.624249		0.55868	0.603167	0.653284	0.396347		0.693961	0.662264	0.3348	0.588446		0.75014	0.73231	0.719836	0.748923		0.569301	0.59431	0.618716	0.585844		0.650373	0.769529	0.64689	0.691638		0.695091	0.767759	0.679399	0.634315		0.636977	0.605442	0.646518	0.705833		0.743432	0.693263	0.577476	0.713893
C24:0	0.54989	0.479008	0.520697	0.477916		0.338836	0.265027	0.206987	0.232929		0.334026	0.215552	0.210954	0.321387		0.28392	0.282601	0.316314	0.205681		0.41614	0.513504	0.423975	0.58461		0.364857	0.421766	0.416082	0.391861		0.391766	0.431451	0.370037	0.441355		1.04206	1.1814	0.885618	0.889238		0.837298	0.96325	0.883775	0.973389		0.931021	1.03085	1.03112	1.04656
C26:0	5.30908	5.45775	5.65108	5.73187		0.0313929	0.0428462	0.0446545	0.0175594		0.0369002	0.0403041	0.093199	0.134948		0.0382456	0.0512875	0.10401	0.0457264		0.0851756	0.0966164	0.162289	0.155055		0.0311264	0.113773	0.0933232	0.091045		0.107841	0.102181	0.0683019	0.120274		0.450356	0.496484	0.324216	0.364648		0.40953	0.495712	0.370186	0.413863		0.0045073	0.372128	0.319341	0.487611
C28:0	0.690034	1.62686	1.65339	1.96059		0	0	0	0		0	0	0	0		0	0	0	0		0	0	0	0		0	0	0	0		0	0	0	0		0	0	0	0		0	0	0	0		0	0	0	0

## Sheet: Figure 4_Data
	elo2elo3 + ZmKCS11 + empty vector				elo2elo3 + ZmKCS11 + GL2				elo2elo3 + ZmKCS11 + GL2-LIKE				elo2elo3 + ZmKCS15 + empty vector				elo2elo3 + ZmKCS15 + GL2				elo2elo3 + ZmKCS15 + GL2-LIKE				elo2elo3 + ZmKCS2 + empty vector				elo2elo3 + ZmKCS2 + GL2				elo2elo3 + ZmKCS2 + GL2-LIKE				elo2elo3 + ZmKCS20 + empty vector				elo2elo3 + ZmKCS20 + GL2				elo2elo3 + ZmKCS20 + GL2-LIKE				elo2elo3 + ZmKCS4 + empty vector
	Replicate 1	Replicate 2	Replicate 3		Replicate 1	Replicate 2	Replicate 3		Replicate 1	Replicate 2	Replicate 3		Replicate 1	Replicate 2	Replicate 3		Replicate 1	Replicate 2	Replicate 3		Replicate 1	Replicate 2	Replicate 3		Replicate 1	Replicate 2	Replicate 3		Replicate 1	Replicate 2	Replicate 3		Replicate 1	Replicate 2	Replicate 3		Replicate 1	Replicate 2	Replicate 3		Replicate 1	Replicate 2	Replicate 3		Replicate 1	Replicate 2	Replicate 3		Replicate 1
VLCFA	((µmoles/g dry weight))				((µmoles/g dry weight))				(µmoles/g dry weight)				(µmoles/g dry weight)				(µmoles/g dry weight)				(µmoles/g dry weight)				(µmoles/g dry weight)				(µmoles/g dry weight)				(µmoles/g dry weight)				(µmoles/g dry weight)				(µmoles/g dry weight)				(µmoles/g dry weight)				(µmoles/g dry weight)
20:0	2.25358	2.14208	1.69452		2.48955	1.63383	2.32389		1.84419	2.42723	2.48606		1.58595	0.869184	1.14283		1.02763	1.19934	1.35366		1.45358	1.25721	1.56532		6.41355	0.866062	6.66957		5.11319	7.20983	4.88349		5.99083	6.22017	5.97582		2.05566	2.78269	2.13316		2.59379	2.18041	2.5525		2.16165	2.72533	2.68042		2.86879
22:0	3.27618	3.20599	2.36634		3.64973	2.48596	3.16154		2.65999	3.60874	3.44872		0.561075	0.11118	0.148726		0.137998	0.180994	0.159955		0.229259	0.165225	0.282009		0.89071	1.00274	1.14862		0.760648	1.13236	0.95471		0.709991	0.81765	0.718105		3.93878	3.03566	3.72282		4.06799	3.37989	3.03257		3.76155	4.33695	5.10221		0.709789
2-Hydroxy, 22:0	1.22199	1.08219	1.33596		1.63316	0.912186	1.93092		2.40351	2.02467	2.37473		3.04992	1.51614	1.05217		1.67342	2.24328	1.53051		1.9442	0.960905	1.83349		1.1196	1.85383	0.539984		0.999148	1.80119	1.18785		0.895938	1.19781	1.26339		1.09175	2.52043	1.88022		1.91243	0.844846	1.65647		0.550605	1.66103	1.09097		2.52865
24:0	0.118383	0.136342	0.0966905		0.229675	0.114719	0.119405		0.092296	0.120632	0.115439		0.778896	0.602088	0.778323		0.634534	0.732878	0.798476		0.597124	0.589933	0.667132		0	0	0		0	0	0		0	0	0		0	0	0		0	0	0		0	0	0		0.668572
2-Hydroxy, 24:0	0.598002	0.588337	0.372452		0.682491	0.413753	0.57728		0.393085	0.55844	0.615483		0.997554	0.753573	0.933321		0.951351	1.12747	1.1488		1.4811	1.33218	1.67986		0	0	0		0	0	0		0	0	0		0	0	0		0	0	0		0	0	0		2.14679
26:0	0	0	0		0	0	0		0	0	0		1.28758	1.41664	1.39072		1.32679	1.49054	1.5591		0.652128	0.817015	0.665583		0	0	0		0	0	0		0	0	0		0	0	0		0	0	0		0	0	0		0
2-Hydroxy, 26:0	0	0	0		0	0	0		0	0	0		2.80343	3.64652	3.65044		3.77976	4.20332	4.60062		3.51252	3.78054	3.47012		0	0	0		0	0	0		0	0	0		0	0	0		0	0	0		0	0	0		0
[truncated: 8 more columns]

## Sheet: Figure 5_Data
	elo2elo3+ZmKCS15				elo2elo3+ZmKCS15+GL2-LIKE				elo2elo3+ZmKCS15+ZmKCS5+GL2-LIKE				elo2elo3+ZmKCS15+ZmKCS5				elo2elo3+ZmKCS15+GL2				elo2elo3+ZmKCS15+ZmKCS5+GL2				elo2elo3+ZmKCS15+ZmKCS6				elo2elo3+ZmKCS15+ZmKCS6+GL2				elo2elo3+ZmKCS15+ZmKCS6+GL2-LIKE
	Replicate 1	Replicate 2	Replicate 3		Replicate 1	Replicate 2	Replicate 3		Replicate 1	Replicate 2	Replicate 3		Replicate 1	Replicate 2	Replicate 3		Replicate 1	Replicate 2	Replicate 3		Replicate 1	Replicate 2	Replicate 3		Replicate 1	Replicate 2	Replicate 3		Replicate 1	Replicate 2	Replicate 3		Replicate 1	Replicate 2	Replicate 3
VLCFA	(µmoles/g dry weight)				(µmoles/g dry weight)				(µmoles/g dry weight)				(µmoles/g dry weight)				(µmoles/g dry weight)				(µmoles/g dry weight)				(µmoles/g dry weight)				(µmoles/g dry weight)				(µmoles/g dry weight)
20:1	1.15074	1.16081	0.702965		0.891697	1.05162	0.582576		0.486995	0.636249	1.66274		1.32929	1.39786	1.43499		1.08275	1.27561	1.67414		2.1412	1.09912	1.28843		1.20852	1.24039	1.07123		1.26794	1.02091	1.16982		0.553798	0.713525	1.08416
20:0	0.196069	0.216763	0.148023		0.374219	0.360193	0.219291		0.279874	0.39612	0.939385		0.243918	0.257211	0.246321		0.180987	0.167706	0.27224		0.39476	0.207772	0.226622		0.203634	0.219895	0.15466		0.249778	0.209331	0.198576		0.163131	0.287636	0.344862
22:1	0.0790284	0.0518389	0.0746794		0.0180224	0.0866311	0.0437282		0.0393656	0.0723104	0.409865		0.0626557	0.0979194	0.0820299		0.0481525	0	0.107044		0.124873	0.0634427	0.0746778		0.0706214	0.0852514	0.0900169		0.111057	0.0636766	0.0695168		0.0480816	0.0430598	0.109449
22:0	0.0666381	0.0819054	0.0242462		0.090322	0.0977858	0.0661199		0.0667829	0.0898858	0.0970422		0.0894955	0.0490067	0.0964296		0.0653397	0	0.101598		0.10124	0.0579647	0.0895672		0.0784573	0.0415016	0.0636149		0.078639	0.0276063	0.0832395		0	0.066877	0.0976257
24:0	0.559661	0.657201	0.504834		0.677675	0.564992	0.312263		0.423854	0.692409	1.38483		0.666969	0.810165	0.60246		0.480196	0.761326	0.810448		1.07069	0.757794	0.622908		0.582124	0.710846	0.448173		0.569095	0.486137	0.618446		0.233266	0.41502	0.635214
25:0	0.0808174	0.0904667	0.135331		0.0497449	0.0448398	0.0211675		0.0595492	0.220216	0.159909		0.0929703	0.212557	0.057582		0.0396996	0.126069	0.0491156		0.169054	0.17555	0.123617		0.0714397	0.112959	0.0457979		0.0462267	0.0439388	0.126181		0	0.0561703	0.0857194
2-Hydroxy, 24:0	1.23385	1.13315	1.00265		0.870748	1.46325	0.732713		0.449227	0.601426	1.66581		1.58751	1.42061	1.69801		1.1284	1.34195	2.1712		1.78374	1.16434	1.04612		1.40631	1.26777	0.964004		2.34238	1.06596	0.813882		0.358366	0.782015	1.04016
26:0	0.334423	0.384316	0.317079		0.63555	0.309914	0.195216		0.345877	0.930221	1.13401		0.284389	0.518395	0.269148		0.265947	0.473358	0.397073		0.623506	0.43715	0.420708		0.239565	0.473589	0.294285		0.355522	0.23477	0.453657		0.127993	0.247383	0.40131
2-Hydroxy, 26:0	3.29436	3.44163	2.97897		3.0921	3.46703	1.93643		1.92265	2.11677	6.87642		3.19143	3.99432	3.28626		2.77282	4.11421	4.54182		5.34625	3.94697	3.46988		2.9815	4.04478	3.07221		3.03331	2.51428	2.73427		0.695396	2.0321	2.52463
28:0	0.140913	0.184279	0.0680377		0.515723	0.258504	0.0781717		0.307607	0.318761	1.06688		0.11339	0.216113	0.056762		0.119848	0.144257	0.181709		0.371614	0.167137	0.324651		0.0815323	0.275104	0.166145		0.078133	0.236069	0.506191		0.113649	0.440996	0.674893

## Sheet: Figure 6A + 6B_Data
	kcr+ZmKCR2+empty vector					kcr+ZmKCR2+GL2					kcr+ZmKCR2+GL2-LIKE					kcr+ZmKCR1+empty vector					kcr+ZmKCR1+GL2					kcr+ZmKCR1+GL2-LIKE					WT(BY4741)+ZmKCR1+empty vector
	Replicate 1	Replicate 2	Replicate 3	Replicate 4		Replicate 1	Replicate 2	Replicate 3	Replicate 4		Replicate 1	Replicate 2	Replicate 3	Replicate 4		Replicate 1	Replicate 2	Replicate 3	Replicate 4		Replicate 1	Replicate 2	Replicate 3	Replicate 4		Replicate 1	Replicate 2	Replicate 3	Replicate 4		Replicate 1	Replicate 2	Replicate 3	Replicate 4
VLCFA	(µmoles/g dry weight)					(µmoles/g dry weight)					(µmoles/g dry weight)					(µmoles/g dry weight)					(µmoles/g dry weight)					(µmoles/g dry weight)					(µmoles/g dry weight)
C20:0	0.187351	0.186239	0.136766	0.190408		0.234607	0.23394	0.209491	0.178976		0.195329	0.173112	0.181255	0.15734		0.150127	0.152754	0.184371	0.0700996		0.240042	0.219243	0.1974	0.168389		0.164042	0.140947	0.180177	0.188939		0.136583	0.0924246	0.119174	0.0967497
C20:1	0.132148	0.112127	0.103309	0.129004		0.112352	0.116542	0.110517	0.110834		0.122813	0.135507	0.119736	0.108473		0.0999464	0.0970157	0.107435	0.120571		0.120463	0.124111	0.112067	0.119986		0.098664	0.119438	0.0969219	0.0925267		0.0937184	0.10768	0.122199	0.137123
C22:0	0.0763133	0.0677761	0.0619968	0.0871465		0.111047	0.0961121	0.106734	0.0822885		0.0802694	0.0611799	0.0822263	0.0748108		0.0635026	0.0339929	0.0897981	0.0316097		0.128026	0.0922031	0.107895	0.0855504		0.0778067	0.067481	0.0865897	0.0889591		0.0502147	0.0359626	0.0532498	0.0456448
C24:0	0.0945558	0.0818984	0.0767372	0.0365971		0.145184	0.137624	0.133483	0.0951901		0.112475	0.117026	0.101832	0.0751231		0.0859935	0.084709	0.11117	0.0406344		0.167798	0.12515	0.116997	0.119288		0.0899955	0.0927778	0.0935521	0.109356		0.0734701	0.0630141	0.0827773	0.0684453
C25:0	0.179564	0.184844	0.127605	0.252633		0.274201	0.316109	0.182475	0.197095		0.154611	0.26146	0.147534	0.13168		0.27974	0.240808	0.264209	0.236026		0.263755	0.210893	0.221659	0.31712		0.213441	0.373776	0.232638	0.279623		0.381439	0.448914	0.445633	0.347831
C26:0	1.21232	1.289	1.28914	1.70531		1.15873	1.27751	1.33647	1.34575		1.45901	1.55243	1.38666	1.25395		1.23904	1.26811	1.27126	1.21838		1.58595	1.51543	1.59432	1.53217		1.25111	1.43725	1.45147	1.3569		1.75062	1.50446	1.8028	2.2204
C27:0	0.109974	0.0927311	0.0897315	0.141206		0.0978599	0.10432	0.0962557	0.0946793		0.101982	0.101709	0.104551	0.0949702		0.0877938	0.0871136	0.0923907	0.0990416		0.112611	0.0909592	0.102754	0.098243		0.0919288	0.113109	0.0986575	0.093838		0.129466	0.129872	0.155249	0.11201
C28:0	0.025602	0.0449589	0.0035688	0.0463603		0.000872073	0.0035028	0.0018134	0.0183216		0.048367	0.0159941	0.005434	0.00510776		0.0123822	0.0570937	0.101994	0.014183		0.0538643	0.0357674	0.0290743	0.0103831		0.0672955	0.0180394	0.0126933	0.0743139		0.157727	0.0737925	0.0674101	0.168322
2-HYDROXY,C24:0	0.00759784	0.00849592	0.0104982	0.015278		0.0174116	0.0148199	0.0113556	0.00883162		0.00824775	0.0067282	0.0114011	0.0109408		0.00329395	0.00317688	0.00462116	0.000216525		0.00608757	0.00759528	0.00762685	0.00559147		0.00662324	0.00534156	0.00046134	0.00621777		0.000344984	0.0069253	0.00868317	0.00890317
2-HYDROXY,C25:0	0.168739	0.14097	0.120238	0.335427		0.198611	0.205126	0.172705	0.181619		0.167817	0.143294	0.158792	0.128854		0.1122	0.130625	0.16211	0.116772		0.171603	0.134015	0.167281	0.166754		0.142659	0.156806	0.141926	0.144723		0.127887	0.224299	0.231963	0.145747
2-HYDROXY,C26:0	4.03003	3.76593	4.05143	4.51337		3.6103	3.92613	3.79092	4.05992		4.29063	3.83164	4.24591	3.6693		3.11268	3.5617	3.54291	4.06215		3.65267	3.54029	3.63395	3.97779		3.30866	4.01814	3.52176	3.19692		3.40151	3.68785	4.41269	3.3954

## Sheet: Figure 6C_Data
	WT(BY4742)+ZmHCD+empty vector				hcd+ZmHCD+empty vector				hcd+ZmHCD+GL2				hcd+ZmHCD+GL2-LIKE
Fatty acid	Replicate 1	Replicate 2	Replicate 3		Replicate 1	Replicate 2	Replicate 3		Replicate 1	Replicate 2	Replicate 3		Replicate 1	Replicate 2	Replicate 3
	(µmoles/g dry weight)				(µmoles/g dry weight)				(µmoles/g dry weight)				(µmoles/g dry weight)
C20:0	0.0952986	0.0887459	0.118952		0.220598	0.23585	0.24695		0.136298	0.205368	0.187194		0.192251	0.229225	0.184173
C20:1	0.0955159	0.0553687	0.0948475		0.149402	0.195462	0.173508		0.240121	0.166957	0.170437		0.124656	0.135846	0.124494
C22:0	0.0454956	0.000673873	0.0462406		0.00110366	0.000479488	0.000569789		0.00175722	0.000658588	0.000817971		0.0558577	0.00103979	0.0613752
C24:0	0.0628678	0.0426064	0.0663536		0.199379	0.241619	0.187778		0.262793	0.239304	0.204685		0.226103	0.305136	0.201019
C25:0	0.183116	0.138686	0.176798		0.0950527	0.0875881	0.0754154		0.0979874	0.0878355	0.0770719		0.116	0.129403	0.10742
C26:0	1.27018	0.970506	1.13743		0.411088	0.557696	0.577118		0.405312	0.43673	0.493919		0.568293	0.645646	0.535527
C27:0	0.0231364	0.0438057	0.0545633		0.00110366	0.000479488	0.000569789		0.00175722	0.000658588	0.000817971		0.000417257	0.00103979	0.000366779
2-HYDROXY, 24:0	0.0500595	0.0156411	0.0274026		0.620431	0.480549	0.378181		0.454817	0.421462	0.467038		0.28691	0.48722	0.462969
2-HYDROXY, 25:0	0.407834	0.325597	0.394688		0.515473	0.521979	0.427365		0.570079	0.474405	0.445417		0.399235	0.442358	0.394874
2-HYDROXY, 26:0	6.24915	5.52174	6.14933		4.85881	4.87934	5.04481		4.3797	4.98635	4.72676		4.15807	4.73038	4.15283
3-HYDROXY, 18:0	0.0011941	0.000673873	0.000671134		0.953251	1.23786	0.581371		1.08858	0.840731	0.551843		0.256049	0.857597	0.644437
3-HYDROXY, 18:1	0.0011941	0.000673873	0.000671134		0.71586	0.887404	0.201135		0.458343	0.626117	0.16703		0.187067	0.338493	0.430685
3-HYDROXY, 20:0	0.0011941	0.000673873	0.000671134		4.55741	4.92672	3.28857		4.0942	4.27581	4.62964		2.18035	5.42016	3.23708
3-HYDROXY, 20:1	0.0011941	0.000673873	0.000671134		0.125647	0.12772	0.0644208		0.0991024	0.102517	0.0830226		0.0783929	0.116943	0.107563
3-HYDROXY, 22:0	0.0011941	0.000673873	0.000671134		0.207088	0.353102	0.160888		0.360096	0.214438	0.178622		0.126506	0.266108	0.182244
