# Supplementary material for: The impact of the GLOSSY2 and GLOSSY2-LIKE BAHD-proteins in affecting the product profile of the maize fatty acid elongase
Source: Front Plant Sci. 2024 Jul 11;15:1403779. doi: 10.3389/fpls.2024.1403779 (PMC11269236; doi:10.3389/fpls.2024.1403779)
Supplement: Supplementary file 2 [file Table_2.xlsx]

## Sheet: Suppl. Table 2.Explanation
Supplemental Table 2. Statistically significant differences in VLCFA accumulation
Alexander et al., The impact of the GL2 and GL2-LIKE BAHD-proteins in affecting the product profile of the maize fatty acid elongase
This Excel document contains the statistical significance differences in VLCFA accumulation between yeast strain expressing different combination of maize fatty acid elongase components in combination with the GL2 or GL2-LIKE proteins. VLCFA accumulation data are reported in Supplemental Table 1. Statistical significance was determined by Tukey’s Honest Significant Difference (HSD) test following…

## Sheet: Fig. 1_INVSc1_GAL1-KCS5
Comparison
Genotype 1	Genotype 2	VLCFA	p-Value
WT(INVSC1)+ZmKCS5+GL2-LIKE	WT(INVSC1)+empty vector	20:0	<.0001*
WT(INVSC1)+ZmKCS5+GL2-LIKE	WT(INVSC1)+ZmKCS5+empty vector	20:0	<.0001*
WT(INVSC1)+ZmKCS5+GL2	WT(INVSC1)(INVSC1+empty vector)	20:0	0.0001*
WT(INVSC1)+ZmKCS5+GL2-LIKE	WT(INVSC1)+ZmKCS6+empty vector	20:0	0.0353*
WT(INVSC1)+ZmKCS5+GL2	WT(INVSC1)+ZmKCS5+empty vector	20:0	0.0010*
WT(INVSC1)+ZmKCS5+GL2-LIKE	WT(INVSC1)+GL2+empty vector	20:0	0.0016*
WT(INVSC1)+GL2-LIKE+empty vector	WT(INVSC1)(INVSC1+empty vector)	20:0	0.0029*
WT(INVSC1)+ZmKCS5+GL2	WT(INVSC1)+ZmKCS6+empty vector	20:0	0.1438
WT(INVSC1)+ZmKCS5+GL2	WT(INVSC1)+GL2+empty vector	20:0	0.0177*
WT(INVSC1)+GL2-LIKE+empty vector	WT(INVSC1)+ZmKCS5+empty vector	20:0	0.0210*
WT(INVSC1)+GL2-LIKE+empty vector	WT(INVSC1)+ZmKCS6+empty vector	20:0	0.5261
WT(INVSC1)+GL2-LIKE+empty vector	WT(INVSC1)+GL2+empty vector	20:0	0.2164
WT(INVSC1)+ZmKCS5+GL2-LIKE	WT(INVSC1)+GL2-LIKE+empty vector	20:0	0.4072
WT(INVSC1)+GL2+empty vector	WT(INVSC1)(INVSC1+empty vector)	20:0	0.538
WT(INVSC1)+ZmKCS6+empty vector	WT(INVSC1)(INVSC1+empty vector)	20:0	0.9
WT(INVSC1)+ZmKCS5+GL2	WT(INVSC1)+GL2-LIKE+empty vector	20:0	0.9102
WT(INVSC1)+GL2+empty vector	WT(INVSC1)+ZmKCS5+empty vector	20:0	0.9315
WT(INVSC1)+ZmKCS5+GL2-LIKE	WT(INVSC1)+ZmKCS5+GL2	20:0	0.9687
WT(INVSC1)+ZmKCS6+empty vector	WT(INVSC1)+ZmKCS5+empty vector	20:0	0.9951
WT(INVSC1)+ZmKCS5+empty vector	WT(INVSC1)(INVSC1+empty vector)	20:0	0.9872
WT(INVSC1)+GL2+empty vector	WT(INVSC1)+ZmKCS6+empty vector	20:0	1
Genotype 1	Genotype 2	VLCFA	p-Value
WT(INVSC1)+ZmKCS5+empty vector	WT(INVSC1)(INVSC1+empty vector)	20:1	0.1516
WT(INVSC1)+ZmKCS5+empty vector	WT(INVSC1)+ZmKCS5+GL2	20:1	0.2482
WT(INVSC1)+ZmKCS5+empty vector	WT(INVSC1)+ZmKCS5+GL2-LIKE	20:1	0.3008
WT(INVSC1)+GL2-LIKE+empty vector	WT(INVSC1)(INVSC1+empty vector)	20:1	0.312
WT(INVSC1)+GL2-LIKE+empty vector	WT(INVSC1)+ZmKCS5+GL2	20:1	0.4606
WT(INVSC1)+GL2-LIKE+empty vector	WT(INVSC1)+ZmKCS5+GL2-LIKE	20:1	0.5316
WT(INVSC1)+ZmKCS6+empty vector	WT(INVSC1)(INVSC1+empty vector)	20:1	0.8664
WT(INVSC1)+ZmKCS6+empty vector	WT(INVSC1)+ZmKCS5+GL2	20:1	0.9333
WT(INVSC1)+ZmKCS5+empty vector	WT(INVSC1)+GL2+empty vector	20:1	0.7741
WT(INVSC1)+ZmKCS6+empty vector	WT(INVSC1)+ZmKCS5+GL2-LIKE	20:1	0.9536
WT(INVSC1)+GL2+empty vector	WT(INVSC1)(INVSC1+empty vector)	20:1	0.8941
WT(INVSC1)+GL2-LIKE+empty vector	WT(INVSC1)+GL2+empty vector	20:1	0.9408
WT(INVSC1)+GL2+empty vector	WT(INVSC1)+ZmKCS5+GL2	20:1	0.9667
WT(INVSC1)+ZmKCS5+empty vector	WT(INVSC1)+ZmKCS6+empty vector	20:1	0.9962
WT(INVSC1)+GL2+empty vector	WT(INVSC1)+ZmKCS5+GL2-LIKE	20:1	0.9829
WT(INVSC1)+ZmKCS6+empty vector	WT(INVSC1)+GL2+empty vector	20:1	0.9995
WT(INVSC1)+GL2-LIKE+empty vector	WT(INVSC1)+ZmKCS6+empty vector	20:1	0.9999
WT(INVSC1)+ZmKCS5+empty vector	WT(INVSC1)+GL2-LIKE+empty vector	20:1	0.9996
WT(INVSC1)+ZmKCS5+GL2-LIKE	WT(INVSC1)(INVSC1+empty vector)	20:1	0.9997
WT(INVSC1)+ZmKCS5+GL2	WT(INVSC1)(INVSC1+empty vector)	20:1	1
WT(INVSC1)+ZmKCS5+GL2-LIKE	WT(INVSC1)+ZmKCS5+GL2	20:1	1
Genotype 1	Genotype 2	VLCFA	p-Value
WT(INVSC1)+ZmKCS5+GL2-LIKE	WT(INVSC1)(INVSC1+empty vector)	22:0	<.0001*
WT(INVSC1)+ZmKCS5+GL2-LIKE	WT(INVSC1)+ZmKCS5+empty vector	22:0	<.0001*
WT(INVSC1)+ZmKCS5+GL2-LIKE	WT(INVSC1)+ZmKCS6+empty vector	22:0	0.0027*
WT(INVSC1)+ZmKCS5+GL2-LIKE	WT(INVSC1)+GL2+empty vector	22:0	<.0001*
WT(INVSC1)+ZmKCS5+GL2	WT(INVSC1)(INVSC1+empty vector)	22:0	0.0016*
WT(INVSC1)+ZmKCS5+GL2	WT(INVSC1)+ZmKCS5+empty vector	22:0	0.0020*
WT(INVSC1)+ZmKCS5+GL2-LIKE	WT(INVSC1)+GL2-LIKE+empty vector	22:0	0.0028*
WT(INVSC1)+ZmKCS5+GL2	WT(INVSC1)+ZmKCS6+empty vector	22:0	0.1019
WT(INVSC1)+ZmKCS5+GL2	WT(INVSC1)+GL2+empty vector	22:0	0.0220*
WT(INVSC1)+GL2-LIKE+empty vector	WT(INVSC1)(INVSC1+empty vector)	22:0	0.2797
WT(INVSC1)+GL2-LIKE+empty vector	WT(INVSC1)+ZmKCS5+empty vector	22:0	0.3177
WT(INVSC1)+ZmKCS5+GL2	WT(INVSC1)+GL2-LIKE+empty vector	22:0	0.3216
WT(INVSC1)+ZmKCS5+GL2-LIKE	WT(INVSC1)+ZmKCS5+GL2	22:0	0.3862
WT(INVSC1)+GL2-LIKE+empty vector	WT(INVSC1)+ZmKCS6+empty vector	22:0	0.8616
WT(INVSC1)+GL2-LIKE+empty vector	WT(INVSC1)+GL2+empty vector	22:0	0.852
WT(INVSC1)+GL2+empty vector	WT(INVSC1)(INVSC1+empty vector)	22:0	0.9494
WT(INVSC1)+GL2+empty vector	WT(INVSC1)+ZmKCS5+empty vector	22:0	0.9656
WT(INVSC1)+GL2+empty vector	WT(INVSC1)+ZmKCS6+empty vector	22:0	0.9998
WT(INVSC1)+ZmKCS6+empty vector	WT(INVSC1)(INVSC1+empty vector)	22:0	0.9998
WT(INVSC1)+ZmKCS6+empty vector	WT(INVSC1)+ZmKCS5+empty vector	22:0	0.9999
WT(INVSC1)+ZmKCS5+empty vector	WT(INVSC1)(INVSC1+empty vector)	22:0	1
Genotype 1	Genotype 2	VLCFA	p-Value
WT(INVSC1)+ZmKCS5+empty vector	WT(INVSC1)+ZmKCS5+GL2	22:1	0.4606
WT(INVSC1)+ZmKCS6+empty vector	WT(INVSC1)+ZmKCS5+GL2	22:1	0.8929
WT(INVSC1)+ZmKCS5+empty vector	WT(INVSC1)+GL2+empty vector	22:1	0.6971
WT(INVSC1)(INVSC1+empty vector)	WT(INVSC1)+ZmKCS5+GL2	22:1	0.7912
WT(INVSC1)+ZmKCS6+empty vector	WT(INVSC1)+GL2+empty vector	22:1	0.9663
WT(INVSC1)+GL2-LIKE+empty vector	WT(INVSC1)+ZmKCS5+GL2	22:1	0.8815
WT(INVSC1)+ZmKCS5+GL2-LIKE	WT(INVSC1)+ZmKCS5+GL2	22:1	0.9174
WT(INVSC1)(INVSC1+empty vector)	WT(INVSC1)+GL2+empty vector	22:1	0.9423
WT(INVSC1)+GL2-LIKE+empty vector	WT(INVSC1)+GL2+empty vector	22:1	0.9787
WT(INVSC1)+ZmKCS5+empty vector	WT(INVSC1)+ZmKCS5+GL2-LIKE	22:1	0.9788
WT(INVSC1)+ZmKCS5+GL2-LIKE	WT(INVSC1)+GL2+empty vector	22:1	0.9888
WT(INVSC1)+ZmKCS5+empty vector	WT(INVSC1)+GL2-LIKE+empty vector	22:1	0.9889
WT(INVSC1)+ZmKCS6+empty vector	WT(INVSC1)+ZmKCS5+GL2-LIKE	22:1	0.9996
WT(INVSC1)+ZmKCS5+empty vector	WT(INVSC1)(INVSC1+empty vector)	22:1	0.9979
WT(INVSC1)+ZmKCS6+empty vector	WT(INVSC1)+GL2-LIKE+empty vector	22:1	0.9999
WT(INVSC1)+GL2+empty vector	WT(INVSC1)+ZmKCS5+GL2	22:1	0.9997
WT(INVSC1)(INVSC1+empty vector)	WT(INVSC1)+ZmKCS5+GL2-LIKE	22:1	0.9999
WT(INVSC1)+ZmKCS5+empty vector	WT(INVSC1)+ZmKCS6+empty vector	22:1	1
WT(INVSC1)+ZmKCS6+empty vector	WT(INVSC1)(INVSC1+empty vector)	22:1	1
WT(INVSC1)(INVSC1+empty vector)	WT(INVSC1)+GL2-LIKE+empty vector	22:1	1
WT(INVSC1)+GL2-LIKE+empty vector	WT(INVSC1)+ZmKCS5+GL2-LIKE	22:1	1
Genotype 1	Genotype 2	VLCFA	p-Value
WT(INVSC1)+ZmKCS5+GL2-LIKE	WT(INVSC1)(INVSC1+empty vector)	24:0	<.0001*
WT(INVSC1)+ZmKCS5+GL2-LIKE	WT(INVSC1)+ZmKCS5+empty vector	24:0	<.0001*
WT(INVSC1)+ZmKCS5+GL2	WT(INVSC1)(INVSC1+empty vector)	24:0	<.0001*
WT(INVSC1)+ZmKCS5+GL2	WT(INVSC1)+ZmKCS5+empty vector	24:0	<.0001*
WT(INVSC1)+ZmKCS5+GL2-LIKE	WT(INVSC1)+ZmKCS6+empty vector	24:0	<.0001*
WT(INVSC1)+ZmKCS5+GL2	WT(INVSC1)+ZmKCS6+empty vector	24:0	<.0001*
WT(INVSC1)+ZmKCS5+GL2-LIKE	WT(INVSC1)+GL2+empty vector	24:0	<.0001*
WT(INVSC1)+ZmKCS5+GL2	WT(INVSC1)+GL2+empty vector	24:0	<.0001*
WT(INVSC1)+ZmKCS5+GL2-LIKE	WT(INVSC1)+GL2-LIKE+empty vector	24:0	<.0001*
WT(INVSC1)+ZmKCS5+GL2	WT(INVSC1)+GL2-LIKE+empty vector	24:0	<.0001*
WT(INVSC1)+GL2-LIKE+empty vector	WT(INVSC1)(INVSC1+empty vector)	24:0	<.0001*
WT(INVSC1)+GL2-LIKE+empty vector	WT(INVSC1)+ZmKCS5+empty vector	24:0	<.0001*
WT(INVSC1)+GL2-LIKE+empty vector	WT(INVSC1)+ZmKCS6+empty vector	24:0	0.0247*
WT(INVSC1)+GL2+empty vector	WT(INVSC1)(INVSC1+empty vector)	24:0	0.0106*
WT(INVSC1)+GL2+empty vector	WT(INVSC1)+ZmKCS5+empty vector	24:0	0.0453*
WT(INVSC1)+GL2-LIKE+empty vector	WT(INVSC1)+GL2+empty vector	24:0	0.0821
WT(INVSC1)+GL2+empty vector	WT(INVSC1)+ZmKCS6+empty vector	24:0	0.8092
WT(INVSC1)+ZmKCS6+empty vector	WT(INVSC1)(INVSC1+empty vector)	24:0	0.8474
WT(INVSC1)+ZmKCS6+empty vector	WT(INVSC1)+ZmKCS5+empty vector	24:0	0.973
WT(INVSC1)+ZmKCS5+GL2-LIKE	WT(INVSC1)+ZmKCS5+GL2	24:0	0.9106
WT(INVSC1)+ZmKCS5+empty vector	WT(INVSC1)(INVSC1+empty vector)	24:0	0.9966
Genotype 1	Genotype 2	VLCFA	p-Value
WT(INVSC1)+ZmKCS5+GL2-LIKE	WT(INVSC1)+ZmKCS5+empty vector	25:0	<.0001*
WT(INVSC1)+ZmKCS5+GL2-LIKE	WT(INVSC1)+ZmKCS6+empty vector	25:0	<.0001*
WT(INVSC1)+ZmKCS5+GL2-LIKE	WT(INVSC1)(INVSC1+empty vector)	25:0	<.0001*
WT(INVSC1)+ZmKCS5+GL2	WT(INVSC1)+ZmKCS5+empty vector	25:0	<.0001*
WT(INVSC1)+ZmKCS5+GL2-LIKE	WT(INVSC1)+GL2+empty vector	25:0	<.0001*
WT(INVSC1)+GL2-LIKE+empty vector	WT(INVSC1)+ZmKCS5+empty vector	25:0	<.0001*
WT(INVSC1)+ZmKCS5+GL2	WT(INVSC1)+ZmKCS6+empty vector	25:0	0.0073*
WT(INVSC1)+ZmKCS5+GL2	WT(INVSC1)(INVSC1+empty vector)	25:0	0.0002*
WT(INVSC1)+ZmKCS5+GL2	WT(INVSC1)+GL2+empty vector	25:0	0.0020*
WT(INVSC1)+ZmKCS5+GL2-LIKE	WT(INVSC1)+GL2-LIKE+empty vector	25:0	0.0063*
WT(INVSC1)+GL2-LIKE+empty vector	WT(INVSC1)+ZmKCS6+empty vector	25:0	0.1114
WT(INVSC1)+GL2-LIKE+empty vector	WT(INVSC1)(INVSC1+empty vector)	25:0	0.0135*
WT(INVSC1)+GL2+empty vector	WT(INVSC1)+ZmKCS5+empty vector	25:0	0.0876
WT(INVSC1)+GL2-LIKE+empty vector	WT(INVSC1)+GL2+empty vector	25:0	0.1109
WT(INVSC1)+ZmKCS5+GL2-LIKE	WT(INVSC1)+ZmKCS5+GL2	25:0	0.2469
WT(INVSC1)(INVSC1+empty vector)	WT(INVSC1)+ZmKCS5+empty vector	25:0	0.4395
WT(INVSC1)+ZmKCS6+empty vector	WT(INVSC1)+ZmKCS5+empty vector	25:0	0.875
WT(INVSC1)+ZmKCS5+GL2	WT(INVSC1)+GL2-LIKE+empty vector	25:0	0.6721
WT(INVSC1)+GL2+empty vector	WT(INVSC1)+ZmKCS6+empty vector	25:0	0.9817
WT(INVSC1)+GL2+empty vector	WT(INVSC1)(INVSC1+empty vector)	25:0	0.969
WT(INVSC1)(INVSC1+empty vector)	WT(INVSC1)+ZmKCS6+empty vector	25:0	1
Genotype 1	Genotype 2	VLCFA	p-Value
WT(INVSC1)+ZmKCS5+GL2-LIKE	WT(INVSC1)+ZmKCS5+empty vector	26:0	<.0001*
WT(INVSC1)+ZmKCS5+GL2	WT(INVSC1)+ZmKCS5+empty vector	26:0	<.0001*
WT(INVSC1)+ZmKCS5+GL2-LIKE	WT(INVSC1)+ZmKCS6+empty vector	26:0	<.0001*
WT(INVSC1)+ZmKCS5+GL2	WT(INVSC1)+ZmKCS6+empty vector	26:0	<.0001*
WT(INVSC1)+ZmKCS5+GL2-LIKE	WT(INVSC1)(INVSC1+empty vector)	26:0	<.0001*
WT(INVSC1)+ZmKCS5+GL2-LIKE	WT(INVSC1)+GL2+empty vector	26:0	<.0001*
WT(INVSC1)+ZmKCS5+GL2-LIKE	WT(INVSC1)+GL2-LIKE+empty vector	26:0	<.0001*
WT(INVSC1)+ZmKCS5+GL2	WT(INVSC1)(INVSC1+empty vector)	26:0	<.0001*
WT(INVSC1)+ZmKCS5+GL2	WT(INVSC1)+GL2+empty vector	26:0	<.0001*
WT(INVSC1)+ZmKCS5+GL2	WT(INVSC1)+GL2-LIKE+empty vector	26:0	<.0001*
WT(INVSC1)+GL2-LIKE+empty vector	WT(INVSC1)+ZmKCS5+empty vector	26:0	0.0049*
WT(INVSC1)+GL2+empty vector	WT(INVSC1)+ZmKCS5+empty vector	26:0	0.0209*
WT(INVSC1)(INVSC1+empty vector)	WT(INVSC1)+ZmKCS5+empty vector	26:0	0.0461*
WT(INVSC1)+GL2-LIKE+empty vector	WT(INVSC1)+ZmKCS6+empty vector	26:0	0.7439
WT(INVSC1)+ZmKCS6+empty vector	WT(INVSC1)+ZmKCS5+empty vector	26:0	0.8033
WT(INVSC1)+GL2+empty vector	WT(INVSC1)+ZmKCS6+empty vector	26:0	0.9244
WT(INVSC1)(INVSC1+empty vector)	WT(INVSC1)+ZmKCS6+empty vector	26:0	0.9755
WT(INVSC1)+ZmKCS5+GL2-LIKE	WT(INVSC1)+ZmKCS5+GL2	26:0	0.9551
WT(INVSC1)+GL2-LIKE+empty vector	WT(INVSC1)(INVSC1+empty vector)	26:0	0.9701
WT(INVSC1)+GL2-LIKE+empty vector	WT(INVSC1)+GL2+empty vector	26:0	0.9973
WT(INVSC1)+GL2+empty vector	WT(INVSC1)(INVSC1+empty vector)	26:0	0.9999
Genotype 1	Genotype 2	VLCFA	p-Value
WT(INVSC1)+ZmKCS5+GL2-LIKE	WT(INVSC1)+ZmKCS5+empty vector	27:0	0.0001*
WT(INVSC1)+ZmKCS5+GL2	WT(INVSC1)+ZmKCS5+empty vector	27:0	0.0047*
WT(INVSC1)+ZmKCS5+GL2-LIKE	WT(INVSC1)(INVSC1+empty vector)	27:0	0.0091*
WT(INVSC1)+ZmKCS5+GL2-LIKE	WT(INVSC1)+ZmKCS6+empty vector	27:0	0.1308
WT(INVSC1)+GL2-LIKE+empty vector	WT(INVSC1)+ZmKCS5+empty vector	27:0	0.0128*
WT(INVSC1)+ZmKCS5+GL2-LIKE	WT(INVSC1)+GL2+empty vector	27:0	0.1286
WT(INVSC1)+GL2+empty vector	WT(INVSC1)+ZmKCS5+empty vector	27:0	0.132
WT(INVSC1)+ZmKCS5+GL2	WT(INVSC1)(INVSC1+empty vector)	27:0	0.187
WT(INVSC1)+ZmKCS5+GL2	WT(INVSC1)+ZmKCS6+empty vector	27:0	0.577
WT(INVSC1)+GL2-LIKE+empty vector	WT(INVSC1)(INVSC1+empty vector)	27:0	0.3569
WT(INVSC1)+GL2-LIKE+empty vector	WT(INVSC1)+ZmKCS6+empty vector	27:0	0.743
WT(INVSC1)+ZmKCS5+GL2-LIKE	WT(INVSC1)+GL2-LIKE+empty vector	27:0	0.6185
WT(INVSC1)+ZmKCS6+empty vector	WT(INVSC1)+ZmKCS5+empty vector	27:0	0.9161
WT(INVSC1)(INVSC1+empty vector)	WT(INVSC1)+ZmKCS5+empty vector	27:0	0.7008
WT(INVSC1)+ZmKCS5+GL2	WT(INVSC1)+GL2+empty vector	27:0	0.8022
WT(INVSC1)+ZmKCS5+GL2-LIKE	WT(INVSC1)+ZmKCS5+GL2	27:0	0.8366
WT(INVSC1)+GL2+empty vector	WT(INVSC1)(INVSC1+empty vector)	27:0	0.9141
WT(INVSC1)+GL2+empty vector	WT(INVSC1)+ZmKCS6+empty vector	27:0	0.9847
WT(INVSC1)+GL2-LIKE+empty vector	WT(INVSC1)+GL2+empty vector	27:0	0.9481
WT(INVSC1)+ZmKCS5+GL2	WT(INVSC1)+GL2-LIKE+empty vector	27:0	0.9997
WT(INVSC1)+ZmKCS6+empty vector	WT(INVSC1)(INVSC1+empty vector)	27:0	1
Genotype 1	Genotype 2	VLCFA	p-Value
WT(INVSC1)+ZmKCS5+GL2-LIKE	WT(INVSC1)+ZmKCS6+empty vector	28:0	<.0001*
WT(INVSC1)+ZmKCS5+GL2-LIKE	WT(INVSC1)+GL2+empty vector	28:0	<.0001*
WT(INVSC1)+ZmKCS5+GL2-LIKE	WT(INVSC1)+ZmKCS5+empty vector	28:0	<.0001*
WT(INVSC1)+ZmKCS5+GL2	WT(INVSC1)+ZmKCS6+empty vector	28:0	<.0001*
WT(INVSC1)+ZmKCS5+GL2-LIKE	WT(INVSC1)+GL2-LIKE+empty vector	28:0	<.0001*
WT(INVSC1)+ZmKCS5+GL2	WT(INVSC1)+GL2+empty vector	28:0	<.0001*
WT(INVSC1)+ZmKCS5+GL2	WT(INVSC1)+ZmKCS5+empty vector	28:0	<.0001*
WT(INVSC1)+ZmKCS5+GL2	WT(INVSC1)+GL2-LIKE+empty vector	28:0	<.0001*
WT(INVSC1)+ZmKCS5+GL2-LIKE	WT(INVSC1)(INVSC1+empty vector)	28:0	<.0001*
WT(INVSC1)+ZmKCS5+GL2	WT(INVSC1)(INVSC1+empty vector)	28:0	0.0002*
WT(INVSC1)(INVSC1+empty vector)	WT(INVSC1)+ZmKCS6+empty vector	28:0	0.1786
WT(INVSC1)(INVSC1+empty vector)	WT(INVSC1)+GL2+empty vector	28:0	0.0389*
WT(INVSC1)(INVSC1+empty vector)	WT(INVSC1)+ZmKCS5+empty vector	28:0	0.0390*
WT(INVSC1)(INVSC1+empty vector)	WT(INVSC1)+GL2-LIKE+empty vector	28:0	0.0748
WT(INVSC1)+GL2-LIKE+empty vector	WT(INVSC1)+ZmKCS6+empty vector	28:0	0.9993
WT(INVSC1)+ZmKCS5+GL2-LIKE	WT(INVSC1)+ZmKCS5+GL2	28:0	0.9994
WT(INVSC1)+ZmKCS5+empty vector	WT(INVSC1)+ZmKCS6+empty vector	28:0	1
WT(INVSC1)+GL2+empty vector	WT(INVSC1)+ZmKCS6+empty vector	28:0	1
WT(INVSC1)+GL2-LIKE+empty vector	WT(INVSC1)+GL2+empty vector	28:0	0.9999
WT(INVSC1)+GL2-LIKE+empty vector	WT(INVSC1)+ZmKCS5+empty vector	28:0	0.9999
WT(INVSC1)+ZmKCS5+empty vector	WT(INVSC1)+GL2+empty vector	28:0	1
Genotype 1	Genotype 2	VLCFA	p-Value
WT(INVSC1)+ZmKCS5+empty vector	WT(INVSC1)+GL2+empty vector	2-OH, 26:0	0.3128
WT(INVSC1)+ZmKCS5+empty vector	WT(INVSC1)+GL2-LIKE+empty vector	2-OH, 26:0	0.3312
WT(INVSC1)(INVSC1+empty vector)	WT(INVSC1)+GL2+empty vector	2-OH, 26:0	0.4219
WT(INVSC1)(INVSC1+empty vector)	WT(INVSC1)+GL2-LIKE+empty vector	2-OH, 26:0	0.4432
WT(INVSC1)+ZmKCS5+GL2-LIKE	WT(INVSC1)+GL2+empty vector	2-OH, 26:0	0.4518
WT(INVSC1)+ZmKCS5+GL2-LIKE	WT(INVSC1)+GL2-LIKE+empty vector	2-OH, 26:0	0.4737
WT(INVSC1)+ZmKCS5+GL2	WT(INVSC1)+GL2+empty vector	2-OH, 26:0	0.7007
WT(INVSC1)+ZmKCS5+GL2	WT(INVSC1)+GL2-LIKE+empty vector	2-OH, 26:0	0.7223
WT(INVSC1)+ZmKCS6+empty vector	WT(INVSC1)+GL2+empty vector	2-OH, 26:0	0.9622
WT(INVSC1)+ZmKCS6+empty vector	WT(INVSC1)+GL2-LIKE+empty vector	2-OH, 26:0	0.9669
WT(INVSC1)+ZmKCS5+empty vector	WT(INVSC1)+ZmKCS6+empty vector	2-OH, 26:0	0.9953
WT(INVSC1)(INVSC1+empty vector)	WT(INVSC1)+ZmKCS6+empty vector	2-OH, 26:0	0.9989
WT(INVSC1)+ZmKCS5+empty vector	WT(INVSC1)+ZmKCS5+GL2	2-OH, 26:0	0.9943
WT(INVSC1)+ZmKCS5+GL2-LIKE	WT(INVSC1)+ZmKCS6+empty vector	2-OH, 26:0	0.9993
WT(INVSC1)(INVSC1+empty vector)	WT(INVSC1)+ZmKCS5+GL2	2-OH, 26:0	0.9993
WT(INVSC1)+ZmKCS5+GL2-LIKE	WT(INVSC1)+ZmKCS5+GL2	2-OH, 26:0	0.9996
WT(INVSC1)+ZmKCS5+empty vector	WT(INVSC1)+ZmKCS5+GL2-LIKE	2-OH, 26:0	1
WT(INVSC1)+ZmKCS5+GL2	WT(INVSC1)+ZmKCS6+empty vector	2-OH, 26:0	1
WT(INVSC1)+ZmKCS5+empty vector	WT(INVSC1)(INVSC1+empty vector)	2-OH, 26:0	1
WT(INVSC1)(INVSC1+empty vector)	WT(INVSC1)+ZmKCS5+GL2-LIKE	2-OH, 26:0	1
WT(INVSC1)+GL2-LIKE+empty vector	WT(INVSC1)+GL2+empty vector	2-OH, 26:0	1

## Sheet: Fig. 1_INVSc1-GAL1-KCS6
Comparison
Genotype 1	Genotype 2	VLCFA	p-Value
WT(INVSC1)+ZmKCS6+GL2-LIKE	WT(INVSC1)+empty vector	20:0	<.0001*
WT(INVSC1)+ZmKCS6+GL2	WT(INVSC1)+empty vector	20:0	<.0001*
WT(INVSC1)+ZmKCS6+GL2-LIKE	WT(INVSC1)+ZmKCS6+empty vector	20:0	<.0001*
WT(INVSC1)+ZmKCS6+GL2-LIKE	WT(INVSC1)+GL2+empty vector	20:0	<.0001*
WT(INVSC1)+ZmKCS6+GL2	WT(INVSC1)+ZmKCS6+empty vector	20:0	0.0001*
WT(INVSC1)+ZmKCS6+GL2	WT(INVSC1)+GL2+empty vector	20:0	0.0007*
WT(INVSC1)+GL2-LIKE+empty vector	WT(INVSC1)+empty vector	20:0	0.0015*
WT(INVSC1)+GL2-LIKE+empty vector	WT(INVSC1)+ZmKCS6+empty vector	20:0	0.0440*
WT(INVSC1)+ZmKCS6+GL2-LIKE	WT(INVSC1)+GL2-LIKE+empty vector	20:0	0.0687
WT(INVSC1)+GL2-LIKE+empty vector	WT(INVSC1)+GL2+empty vector	20:0	0.1466
WT(INVSC1)+ZmKCS6+GL2	WT(INVSC1)+GL2-LIKE+empty vector	20:0	0.2752
WT(INVSC1)+GL2+empty vector	WT(INVSC1)+empty vector	20:0	0.421
WT(INVSC1)+ZmKCS6+empty vector	WT(INVSC1)+empty vector	20:0	0.7628
WT(INVSC1)+ZmKCS6+GL2-LIKE	WT(INVSC1)+ZmKCS6+GL2	20:0	0.9784
WT(INVSC1)+GL2+empty vector	WT(INVSC1)+ZmKCS6+empty vector	20:0	0.9926
Genotype 1	Genotype 2	VLCFA	p-Value
WT(INVSC1)+GL2-LIKE+empty vector	WT(INVSC1)+empty vector	20:1	0.0145*
WT(INVSC1)+GL2-LIKE+empty vector	WT(INVSC1)+ZmKCS6+GL2	20:1	0.0290*
WT(INVSC1)+ZmKCS6+GL2-LIKE	WT(INVSC1)+empty vector	20:1	0.1153
WT(INVSC1)+ZmKCS6+empty vector	WT(INVSC1)+empty vector	20:1	0.1408
WT(INVSC1)+ZmKCS6+GL2-LIKE	WT(INVSC1)+ZmKCS6+GL2	20:1	0.1985
WT(INVSC1)+ZmKCS6+empty vector	WT(INVSC1)+ZmKCS6+GL2	20:1	0.2369
WT(INVSC1)+GL2+empty vector	WT(INVSC1)+empty vector	20:1	0.4234
WT(INVSC1)+GL2-LIKE+empty vector	WT(INVSC1)+GL2+empty vector	20:1	0.5667
WT(INVSC1)+GL2+empty vector	WT(INVSC1)+ZmKCS6+GL2	20:1	0.5955
WT(INVSC1)+GL2-LIKE+empty vector	WT(INVSC1)+ZmKCS6+empty vector	20:1	0.9128
WT(INVSC1)+GL2-LIKE+empty vector	WT(INVSC1)+ZmKCS6+GL2-LIKE	20:1	0.9423
WT(INVSC1)+ZmKCS6+GL2-LIKE	WT(INVSC1)+GL2+empty vector	20:1	0.9727
WT(INVSC1)+ZmKCS6+empty vector	WT(INVSC1)+GL2+empty vector	20:1	0.9853
WT(INVSC1)+ZmKCS6+GL2	WT(INVSC1)+empty vector	20:1	0.9997
WT(INVSC1)+ZmKCS6+GL2-LIKE	WT(INVSC1)+ZmKCS6+empty vector	20:1	1
Genotype 1	Genotype 2	VLCFA	p-Value
WT(INVSC1)+ZmKCS6+GL2-LIKE	WT(INVSC1)+empty vector	22:0	<.0001*
WT(INVSC1)+ZmKCS6+GL2-LIKE	WT(INVSC1)+ZmKCS6+empty vector	22:0	<.0001*
WT(INVSC1)+ZmKCS6+GL2	WT(INVSC1)+empty vector	22:0	<.0001*
WT(INVSC1)+ZmKCS6+GL2	WT(INVSC1)+ZmKCS6+empty vector	22:0	<.0001*
WT(INVSC1)+ZmKCS6+GL2-LIKE	WT(INVSC1)+GL2+empty vector	22:0	<.0001*
WT(INVSC1)+ZmKCS6+GL2	WT(INVSC1)+GL2+empty vector	22:0	<.0001*
WT(INVSC1)+ZmKCS6+GL2-LIKE	WT(INVSC1)+GL2-LIKE+empty vector	22:0	<.0001*
WT(INVSC1)+ZmKCS6+GL2	WT(INVSC1)+GL2-LIKE+empty vector	22:0	<.0001*
WT(INVSC1)+GL2-LIKE+empty vector	WT(INVSC1)+empty vector	22:0	<.0001*
WT(INVSC1)+GL2-LIKE+empty vector	WT(INVSC1)+ZmKCS6+empty vector	22:0	<.0001*
WT(INVSC1)+GL2-LIKE+empty vector	WT(INVSC1)+GL2+empty vector	22:0	0.0011*
WT(INVSC1)+GL2+empty vector	WT(INVSC1)+empty vector	22:0	0.0158*
WT(INVSC1)+GL2+empty vector	WT(INVSC1)+ZmKCS6+empty vector	22:0	0.3868
WT(INVSC1)+ZmKCS6+GL2-LIKE	WT(INVSC1)+ZmKCS6+GL2	22:0	0.497
WT(INVSC1)+ZmKCS6+empty vector	WT(INVSC1)+empty vector	22:0	0.6282
Genotype 1	Genotype 2	VLCFA	p-Value
WT(INVSC1)+ZmKCS6+empty vector	WT(INVSC1)+ZmKCS6+GL2	22:1	0.7421
WT(INVSC1)+ZmKCS6+empty vector	WT(INVSC1)+GL2+empty vector	22:1	0.7858
WT(INVSC1)+empty vector	WT(INVSC1)+ZmKCS6+GL2	22:1	0.9264
WT(INVSC1)+ZmKCS6+empty vector	WT(INVSC1)+ZmKCS6+GL2-LIKE	22:1	0.9369
WT(INVSC1)+empty vector	WT(INVSC1)+GL2+empty vector	22:1	0.9478
WT(INVSC1)+GL2-LIKE+empty vector	WT(INVSC1)+ZmKCS6+GL2	22:1	0.966
WT(INVSC1)+GL2-LIKE+empty vector	WT(INVSC1)+GL2+empty vector	22:1	0.9783
WT(INVSC1)+ZmKCS6+empty vector	WT(INVSC1)+GL2-LIKE+empty vector	22:1	0.9918
WT(INVSC1)+empty vector	WT(INVSC1)+ZmKCS6+GL2-LIKE	22:1	0.9952
WT(INVSC1)+ZmKCS6+GL2-LIKE	WT(INVSC1)+ZmKCS6+GL2	22:1	0.9975
WT(INVSC1)+ZmKCS6+empty vector	WT(INVSC1)+empty vector	22:1	0.9983
WT(INVSC1)+ZmKCS6+GL2-LIKE	WT(INVSC1)+GL2+empty vector	22:1	0.999
WT(INVSC1)+GL2-LIKE+empty vector	WT(INVSC1)+ZmKCS6+GL2-LIKE	22:1	0.9993
WT(INVSC1)+empty vector	WT(INVSC1)+GL2-LIKE+empty vector	22:1	1
WT(INVSC1)+GL2+empty vector	WT(INVSC1)+ZmKCS6+GL2	22:1	1
Genotype 1	Genotype 2	VLCFA	p-Value
WT(INVSC1)+ZmKCS6+GL2-LIKE	WT(INVSC1)+empty vector	24:0	<.0001*
WT(INVSC1)+ZmKCS6+GL2	WT(INVSC1)+empty vector	24:0	<.0001*
WT(INVSC1)+ZmKCS6+GL2-LIKE	WT(INVSC1)+ZmKCS6+empty vector	24:0	<.0001*
WT(INVSC1)+ZmKCS6+GL2	WT(INVSC1)+ZmKCS6+empty vector	24:0	<.0001*
WT(INVSC1)+ZmKCS6+GL2-LIKE	WT(INVSC1)+GL2+empty vector	24:0	<.0001*
WT(INVSC1)+ZmKCS6+GL2	WT(INVSC1)+GL2+empty vector	24:0	<.0001*
WT(INVSC1)+ZmKCS6+GL2-LIKE	WT(INVSC1)+GL2-LIKE+empty vector	24:0	<.0001*
WT(INVSC1)+ZmKCS6+GL2	WT(INVSC1)+GL2-LIKE+empty vector	24:0	<.0001*
WT(INVSC1)+GL2-LIKE+empty vector	WT(INVSC1)+empty vector	24:0	<.0001*
WT(INVSC1)+GL2-LIKE+empty vector	WT(INVSC1)+ZmKCS6+empty vector	24:0	<.0001*
WT(INVSC1)+GL2+empty vector	WT(INVSC1)+empty vector	24:0	0.0002*
WT(INVSC1)+GL2-LIKE+empty vector	WT(INVSC1)+GL2+empty vector	24:0	0.0049*
WT(INVSC1)+GL2+empty vector	WT(INVSC1)+ZmKCS6+empty vector	24:0	0.0269*
WT(INVSC1)+ZmKCS6+empty vector	WT(INVSC1)+empty vector	24:0	0.4529
WT(INVSC1)+ZmKCS6+GL2-LIKE	WT(INVSC1)+ZmKCS6+GL2	24:0	0.5509
Genotype 1	Genotype 2	VLCFA	p-Value
WT(INVSC1)+ZmKCS6+GL2-LIKE	WT(INVSC1)+empty vector	25:0	<.0001*
WT(INVSC1)+ZmKCS6+GL2-LIKE	WT(INVSC1)+ZmKCS6+empty vector	25:0	<.0001*
WT(INVSC1)+ZmKCS6+GL2-LIKE	WT(INVSC1)+GL2+empty vector	25:0	<.0001*
WT(INVSC1)+ZmKCS6+GL2	WT(INVSC1)+empty vector	25:0	<.0001*
WT(INVSC1)+ZmKCS6+GL2	WT(INVSC1)+ZmKCS6+empty vector	25:0	<.0001*
WT(INVSC1)+ZmKCS6+GL2	WT(INVSC1)+GL2+empty vector	25:0	<.0001*
WT(INVSC1)+ZmKCS6+GL2-LIKE	WT(INVSC1)+GL2-LIKE+empty vector	25:0	0.0010*
WT(INVSC1)+GL2-LIKE+empty vector	WT(INVSC1)+empty vector	25:0	0.0033*
WT(INVSC1)+GL2-LIKE+empty vector	WT(INVSC1)+ZmKCS6+empty vector	25:0	0.0035*
WT(INVSC1)+GL2-LIKE+empty vector	WT(INVSC1)+GL2+empty vector	25:0	0.0421*
WT(INVSC1)+ZmKCS6+GL2	WT(INVSC1)+GL2-LIKE+empty vector	25:0	0.0472*
WT(INVSC1)+ZmKCS6+GL2-LIKE	WT(INVSC1)+ZmKCS6+GL2	25:0	0.6603
WT(INVSC1)+GL2+empty vector	WT(INVSC1)+empty vector	25:0	0.91
WT(INVSC1)+GL2+empty vector	WT(INVSC1)+ZmKCS6+empty vector	25:0	0.9182
WT(INVSC1)+ZmKCS6+empty vector	WT(INVSC1)+empty vector	25:0	1
Genotype 1	Genotype 2	VLCFA	p-Value
WT(INVSC1)+ZmKCS6+GL2-LIKE	WT(INVSC1)+ZmKCS6+empty vector	26:0	<.0001*
WT(INVSC1)+ZmKCS6+GL2-LIKE	WT(INVSC1)+empty vector	26:0	<.0001*
WT(INVSC1)+ZmKCS6+GL2-LIKE	WT(INVSC1)+GL2+empty vector	26:0	<.0001*
WT(INVSC1)+ZmKCS6+GL2-LIKE	WT(INVSC1)+GL2-LIKE+empty vector	26:0	<.0001*
WT(INVSC1)+ZmKCS6+GL2	WT(INVSC1)+ZmKCS6+empty vector	26:0	<.0001*
WT(INVSC1)+ZmKCS6+GL2	WT(INVSC1)+empty vector	26:0	<.0001*
WT(INVSC1)+ZmKCS6+GL2	WT(INVSC1)+GL2+empty vector	26:0	<.0001*
WT(INVSC1)+ZmKCS6+GL2	WT(INVSC1)+GL2-LIKE+empty vector	26:0	<.0001*
WT(INVSC1)+ZmKCS6+GL2-LIKE	WT(INVSC1)+ZmKCS6+GL2	26:0	0.0012*
WT(INVSC1)+GL2-LIKE+empty vector	WT(INVSC1)+ZmKCS6+empty vector	26:0	0.0177*
WT(INVSC1)+GL2+empty vector	WT(INVSC1)+ZmKCS6+empty vector	26:0	0.0872
WT(INVSC1)+empty vector	WT(INVSC1)+ZmKCS6+empty vector	26:0	0.1931
WT(INVSC1)+GL2-LIKE+empty vector	WT(INVSC1)+empty vector	26:0	0.8807
WT(INVSC1)+GL2-LIKE+empty vector	WT(INVSC1)+GL2+empty vector	26:0	0.9817
WT(INVSC1)+GL2+empty vector	WT(INVSC1)+empty vector	26:0	0.9985
Genotype 1	Genotype 2	VLCFA	p-Value
WT(INVSC1)+ZmKCS6+GL2-LIKE	WT(INVSC1)+ZmKCS6+empty vector	27:0	<.0001*
WT(INVSC1)+ZmKCS6+GL2-LIKE	WT(INVSC1)+empty vector	27:0	0.0002*
WT(INVSC1)+ZmKCS6+GL2	WT(INVSC1)+ZmKCS6+empty vector	27:0	0.0054*
WT(INVSC1)+ZmKCS6+GL2-LIKE	WT(INVSC1)+GL2+empty vector	27:0	0.0072*
WT(INVSC1)+ZmKCS6+GL2	WT(INVSC1)+empty vector	27:0	0.0086*
WT(INVSC1)+GL2-LIKE+empty vector	WT(INVSC1)+ZmKCS6+empty vector	27:0	0.0707
WT(INVSC1)+GL2-LIKE+empty vector	WT(INVSC1)+empty vector	27:0	0.1042
WT(INVSC1)+ZmKCS6+GL2-LIKE	WT(INVSC1)+GL2-LIKE+empty vector	27:0	0.1396
WT(INVSC1)+ZmKCS6+GL2	WT(INVSC1)+GL2+empty vector	27:0	0.2112
WT(INVSC1)+GL2+empty vector	WT(INVSC1)+ZmKCS6+empty vector	27:0	0.5983
WT(INVSC1)+ZmKCS6+GL2-LIKE	WT(INVSC1)+ZmKCS6+GL2	27:0	0.6689
WT(INVSC1)+GL2+empty vector	WT(INVSC1)+empty vector	27:0	0.7105
WT(INVSC1)+GL2-LIKE+empty vector	WT(INVSC1)+GL2+empty vector	27:0	0.7956
WT(INVSC1)+ZmKCS6+GL2	WT(INVSC1)+GL2-LIKE+empty vector	27:0	0.8926
WT(INVSC1)+empty vector	WT(INVSC1)+ZmKCS6+empty vector	27:0	1
Genotype 1	Genotype 2	VLCFA	p-Value
WT(INVSC1)+ZmKCS6+GL2-LIKE	WT(INVSC1)+GL2+empty vector	28:0	<.0001*
WT(INVSC1)+ZmKCS6+GL2-LIKE	WT(INVSC1)+ZmKCS6+empty vector	28:0	<.0001*
WT(INVSC1)+ZmKCS6+GL2-LIKE	WT(INVSC1)+GL2-LIKE+empty vector	28:0	<.0001*
WT(INVSC1)+ZmKCS6+GL2-LIKE	WT(INVSC1)+empty vector	28:0	<.0001*
WT(INVSC1)+ZmKCS6+GL2	WT(INVSC1)+GL2+empty vector	28:0	<.0001*
WT(INVSC1)+ZmKCS6+GL2	WT(INVSC1)+ZmKCS6+empty vector	28:0	<.0001*
WT(INVSC1)+ZmKCS6+GL2	WT(INVSC1)+GL2-LIKE+empty vector	28:0	<.0001*
WT(INVSC1)+ZmKCS6+GL2	WT(INVSC1)+empty vector	28:0	<.0001*
WT(INVSC1)+ZmKCS6+GL2-LIKE	WT(INVSC1)+ZmKCS6+GL2	28:0	0.0404*
WT(INVSC1)+empty vector	WT(INVSC1)+GL2+empty vector	28:0	0.5623
WT(INVSC1)+empty vector	WT(INVSC1)+ZmKCS6+empty vector	28:0	0.6027
WT(INVSC1)+empty vector	WT(INVSC1)+GL2-LIKE+empty vector	28:0	0.654
WT(INVSC1)+GL2-LIKE+empty vector	WT(INVSC1)+GL2+empty vector	28:0	1
WT(INVSC1)+GL2-LIKE+empty vector	WT(INVSC1)+ZmKCS6+empty vector	28:0	1
WT(INVSC1)+ZmKCS6+empty vector	WT(INVSC1)+GL2+empty vector	28:0	1
Genotype 1	Genotype 2	VLCFA	p-Value
WT(INVSC1)+empty vector	WT(INVSC1)+GL2+empty vector	2-OH, 26:0	0.282
WT(INVSC1)+empty vector	WT(INVSC1)+GL2-LIKE+empty vector	2-OH, 26:0	0.3002
WT(INVSC1)+ZmKCS6+GL2-LIKE	WT(INVSC1)+GL2+empty vector	2-OH, 26:0	0.504
WT(INVSC1)+ZmKCS6+GL2-LIKE	WT(INVSC1)+GL2-LIKE+empty vector	2-OH, 26:0	0.528
WT(INVSC1)+ZmKCS6+empty vector	WT(INVSC1)+GL2+empty vector	2-OH, 26:0	0.566
WT(INVSC1)+ZmKCS6+empty vector	WT(INVSC1)+GL2-LIKE+empty vector	2-OH, 26:0	0.5903
WT(INVSC1)+ZmKCS6+GL2	WT(INVSC1)+GL2+empty vector	2-OH, 26:0	0.673
WT(INVSC1)+ZmKCS6+GL2	WT(INVSC1)+GL2-LIKE+empty vector	2-OH, 26:0	0.6965
WT(INVSC1)+empty vector	WT(INVSC1)+ZmKCS6+GL2	2-OH, 26:0	0.9831
WT(INVSC1)+empty vector	WT(INVSC1)+ZmKCS6+empty vector	2-OH, 26:0	0.9956
WT(INVSC1)+empty vector	WT(INVSC1)+ZmKCS6+GL2-LIKE	2-OH, 26:0	0.9984
WT(INVSC1)+ZmKCS6+GL2-LIKE	WT(INVSC1)+ZmKCS6+GL2	2-OH, 26:0	0.9998
WT(INVSC1)+ZmKCS6+empty vector	WT(INVSC1)+ZmKCS6+GL2	2-OH, 26:0	1
WT(INVSC1)+ZmKCS6+GL2-LIKE	WT(INVSC1)+ZmKCS6+empty vector	2-OH, 26:0	1
WT(INVSC1)+GL2-LIKE+empty vector	WT(INVSC1)+GL2+empty vector	2-OH, 26:0	1

## Sheet: Fig. 2A_INVSc1_GPD_KCS5
Comparison
Genotype 1	Genotype 2	VLCFA	p-Value
WT(INVSC1)+ZmKCS5+GL2-LIKE	WT(INVSC1)+empty vector	20:0	0.767
WT(INVSC1) +ZmKCS5+empty vector	WT(INVSC1)+empty vector	20:0	0.8177
WT(INVSC1)+GL2-LIKE+empty vector	WT(INVSC1)+empty vector	20:0	0.9044
WT(INVSC1)+ZmKCS5+GL2	WT(INVSC1)+empty vector	20:0	0.9196
WT(INVSC1)+GL2+empty vector	WT(INVSC1)+empty vector	20:0	0.9721
WT(INVSC1)+ZmKCS5+GL2-LIKE	WT(INVSC1)+GL2+empty vector	20:0	0.9904
WT(INVSC1) +ZmKCS5+empty vector	WT(INVSC1)+GL2+empty vector	20:0	0.996
WT(INVSC1)+ZmKCS5+GL2-LIKE	WT(INVSC1)+ZmKCS5+GL2	20:0	0.999
WT(INVSC1)+ZmKCS5+GL2-LIKE	WT(INVSC1)+GL2-LIKE+empty vector	20:0	0.9995
WT(INVSC1)+GL2-LIKE+empty vector	WT(INVSC1)+GL2+empty vector	20:0	0.9997
WT(INVSC1) +ZmKCS5+empty vector	WT(INVSC1)+ZmKCS5+GL2	20:0	0.9998
WT(INVSC1)+ZmKCS5+GL2	WT(INVSC1)+GL2+empty vector	20:0	0.9999
WT(INVSC1) +ZmKCS5+empty vector	WT(INVSC1)+GL2-LIKE+empty vector	20:0	0.9999
WT(INVSC1)+ZmKCS5+GL2-LIKE	WT(INVSC1) +ZmKCS5+empty vector	20:0	1
WT(INVSC1)+GL2-LIKE+empty vector	WT(INVSC1)+ZmKCS5+GL2	20:0	1
Genotype 1	Genotype 2	VLCFA	p-Value
WT(INVSC1) +ZmKCS5+empty vector	WT(INVSC1)+empty vector	22:0	0.9758
WT(INVSC1)+ZmKCS5+GL2	WT(INVSC1)+empty vector	22:0	0.9883
WT(INVSC1) +ZmKCS5+empty vector	WT(INVSC1)+GL2-LIKE+empty vector	22:0	0.9893
WT(INVSC1)+ZmKCS5+GL2	WT(INVSC1)+GL2-LIKE+empty vector	22:0	0.9958
WT(INVSC1) +ZmKCS5+empty vector	WT(INVSC1)+ZmKCS5+GL2-LIKE	22:0	0.9975
WT(INVSC1)+GL2+empty vector	WT(INVSC1)+empty vector	22:0	0.9985
WT(INVSC1) +ZmKCS5+empty vector	WT(INVSC1)+GL2+empty vector	22:0	0.9994
WT(INVSC1)+ZmKCS5+GL2	WT(INVSC1)+ZmKCS5+GL2-LIKE	22:0	0.9994
WT(INVSC1)+ZmKCS5+GL2-LIKE	WT(INVSC1)+empty vector	22:0	0.9997
WT(INVSC1)+GL2+empty vector	WT(INVSC1)+GL2-LIKE+empty vector	22:0	0.9997
WT(INVSC1)+ZmKCS5+GL2	WT(INVSC1)+GL2+empty vector	22:0	0.9999
WT(INVSC1)+ZmKCS5+GL2-LIKE	WT(INVSC1)+GL2-LIKE+empty vector	22:0	1
WT(INVSC1)+GL2-LIKE+empty vector	WT(INVSC1)+empty vector	22:0	1
WT(INVSC1) +ZmKCS5+empty vector	WT(INVSC1)+ZmKCS5+GL2	22:0	1
WT(INVSC1)+GL2+empty vector	WT(INVSC1)+ZmKCS5+GL2-LIKE	22:0	1
Genotype 1	Genotype 2	VLCFA	p-Value
WT(INVSC1)+ZmKCS5+GL2	WT(INVSC1)+GL2-LIKE+empty vector	22:1	0.9799
WT(INVSC1)+ZmKCS5+GL2-LIKE	WT(INVSC1)+GL2-LIKE+empty vector	22:1	0.9851
WT(INVSC1)+empty vector	WT(INVSC1)+GL2-LIKE+empty vector	22:1	0.9897
WT(INVSC1) +ZmKCS5+empty vector	WT(INVSC1)+GL2-LIKE+empty vector	22:1	0.9951
WT(INVSC1)+ZmKCS5+GL2	WT(INVSC1)+GL2+empty vector	22:1	0.999
WT(INVSC1)+GL2+empty vector	WT(INVSC1)+GL2-LIKE+empty vector	22:1	0.9993
WT(INVSC1)+ZmKCS5+GL2-LIKE	WT(INVSC1)+GL2+empty vector	22:1	0.9995
WT(INVSC1)+empty vector	WT(INVSC1)+GL2+empty vector	22:1	0.9998
WT(INVSC1)+ZmKCS5+GL2	WT(INVSC1) +ZmKCS5+empty vector	22:1	1
WT(INVSC1) +ZmKCS5+empty vector	WT(INVSC1)+GL2+empty vector	22:1	1
WT(INVSC1)+ZmKCS5+GL2-LIKE	WT(INVSC1) +ZmKCS5+empty vector	22:1	1
WT(INVSC1)+ZmKCS5+GL2	WT(INVSC1)+empty vector	22:1	1
WT(INVSC1)+empty vector	WT(INVSC1) +ZmKCS5+empty vector	22:1	1
WT(INVSC1)+ZmKCS5+GL2-LIKE	WT(INVSC1)+empty vector	22:1	1
WT(INVSC1)+ZmKCS5+GL2	WT(INVSC1)+ZmKCS5+GL2-LIKE	22:1	1
Genotype 1	Genotype 2	VLCFA	p-Value
WT(INVSC1) +ZmKCS5+empty vector	WT(INVSC1)+GL2-LIKE+empty vector	24:0	0.7376
WT(INVSC1) +ZmKCS5+empty vector	WT(INVSC1)+GL2+empty vector	24:0	0.7684
WT(INVSC1) +ZmKCS5+empty vector	WT(INVSC1)+ZmKCS5+GL2-LIKE	24:0	0.8605
WT(INVSC1) +ZmKCS5+empty vector	WT(INVSC1)+empty vector	24:0	0.8945
WT(INVSC1) +ZmKCS5+empty vector	WT(INVSC1)+ZmKCS5+GL2	24:0	0.9641
WT(INVSC1)+ZmKCS5+GL2	WT(INVSC1)+GL2-LIKE+empty vector	24:0	0.9898
WT(INVSC1)+ZmKCS5+GL2	WT(INVSC1)+GL2+empty vector	24:0	0.9936
WT(INVSC1)+ZmKCS5+GL2	WT(INVSC1)+ZmKCS5+GL2-LIKE	24:0	0.9992
WT(INVSC1)+empty vector	WT(INVSC1)+GL2-LIKE+empty vector	24:0	0.9993
WT(INVSC1)+empty vector	WT(INVSC1)+GL2+empty vector	24:0	0.9997
WT(INVSC1)+ZmKCS5+GL2	WT(INVSC1)+empty vector	24:0	0.9998
WT(INVSC1)+ZmKCS5+GL2-LIKE	WT(INVSC1)+GL2-LIKE+empty vector	24:0	0.9998
WT(INVSC1)+ZmKCS5+GL2-LIKE	WT(INVSC1)+GL2+empty vector	24:0	1
WT(INVSC1)+empty vector	WT(INVSC1)+ZmKCS5+GL2-LIKE	24:0	1
WT(INVSC1)+GL2+empty vector	WT(INVSC1)+GL2-LIKE+empty vector	24:0	1
Genotype 1	Genotype 2	VLCFA	p-Value
WT(INVSC1)+ZmKCS5+GL2	WT(INVSC1)+GL2-LIKE+empty vector	26:0	0.8397
WT(INVSC1)+ZmKCS5+GL2	WT(INVSC1)+ZmKCS5+GL2-LIKE	26:0	0.9551
WT(INVSC1)+ZmKCS5+GL2	WT(INVSC1)+empty vector	26:0	0.9609
WT(INVSC1) +ZmKCS5+empty vector	WT(INVSC1)+GL2-LIKE+empty vector	26:0	0.9621
WT(INVSC1)+ZmKCS5+GL2	WT(INVSC1)+GL2+empty vector	26:0	0.9875
WT(INVSC1)+GL2+empty vector	WT(INVSC1)+GL2-LIKE+empty vector	26:0	0.992
WT(INVSC1) +ZmKCS5+empty vector	WT(INVSC1)+ZmKCS5+GL2-LIKE	26:0	0.9968
WT(INVSC1) +ZmKCS5+empty vector	WT(INVSC1)+empty vector	26:0	0.9976
WT(INVSC1)+ZmKCS5+GL2	WT(INVSC1) +ZmKCS5+empty vector	26:0	0.9987
WT(INVSC1)+empty vector	WT(INVSC1)+GL2-LIKE+empty vector	26:0	0.9988
WT(INVSC1)+ZmKCS5+GL2-LIKE	WT(INVSC1)+GL2-LIKE+empty vector	26:0	0.9992
WT(INVSC1) +ZmKCS5+empty vector	WT(INVSC1)+GL2+empty vector	26:0	0.9999
WT(INVSC1)+GL2+empty vector	WT(INVSC1)+ZmKCS5+GL2-LIKE	26:0	0.9999
WT(INVSC1)+GL2+empty vector	WT(INVSC1)+empty vector	26:0	1
WT(INVSC1)+empty vector	WT(INVSC1)+ZmKCS5+GL2-LIKE	26:0	1
Genotype 1	Genotype 2	VLCFA	p-Value
WT(INVSC1)+ZmKCS5+GL2	WT(INVSC1)+ZmKCS5+GL2-LIKE	28:0	0.8075
WT(INVSC1)+GL2-LIKE+empty vector	WT(INVSC1)+ZmKCS5+GL2-LIKE	28:0	0.8235
WT(INVSC1)+GL2+empty vector	WT(INVSC1)+ZmKCS5+GL2-LIKE	28:0	0.9402
WT(INVSC1)+ZmKCS5+GL2	WT(INVSC1) +ZmKCS5+empty vector	28:0	0.9824
WT(INVSC1)+empty vector	WT(INVSC1)+ZmKCS5+GL2-LIKE	28:0	0.9847
WT(INVSC1)+GL2-LIKE+empty vector	WT(INVSC1) +ZmKCS5+empty vector	28:0	0.9859
WT(INVSC1)+ZmKCS5+GL2	WT(INVSC1)+empty vector	28:0	0.9892
WT(INVSC1) +ZmKCS5+empty vector	WT(INVSC1)+ZmKCS5+GL2-LIKE	28:0	0.9908
WT(INVSC1)+GL2-LIKE+empty vector	WT(INVSC1)+empty vector	28:0	0.9916
WT(INVSC1)+ZmKCS5+GL2	WT(INVSC1)+GL2+empty vector	28:0	0.9991
WT(INVSC1)+GL2+empty vector	WT(INVSC1) +ZmKCS5+empty vector	28:0	0.9994
WT(INVSC1)+GL2-LIKE+empty vector	WT(INVSC1)+GL2+empty vector	28:0	0.9995
WT(INVSC1)+GL2+empty vector	WT(INVSC1)+empty vector	28:0	0.9998
WT(INVSC1)+empty vector	WT(INVSC1) +ZmKCS5+empty vector	28:0	1
WT(INVSC1)+ZmKCS5+GL2	WT(INVSC1)+GL2-LIKE+empty vector	28:0	1

## Sheet: Fig. 2B_INVSc1_GPD-KCS6
Comparison
Genotype 1	Genotype 2	VLCFA	p-Value
WT(INVSC1)+ZmKCS6+GL2-LIKE	WT(INVSC1)+empty vector	20:0	0.2794
WT(INVSC1)+ZmKCS6+GL2-LIKE	WT(INVSC1)+GL2+empty vector	20:0	0.4076
WT(INVSC1)+ZmKCS6+GL2-LIKE	WT(INVSC1)+ZmKCS6+empty vector	20:0	0.4609
WT(INVSC1)+ZmKCS6+GL2-LIKE	WT(INVSC1)+GL2-LIKE+empty vector	20:0	0.4619
WT(INVSC1)+ZmKCS6+GL2-LIKE	WT(INVSC1)+ZmKCS6+GL2	20:0	0.5334
WT(INVSC1)+ZmKCS6+GL2	WT(INVSC1)+empty vector	20:0	0.9941
WT(INVSC1)+GL2-LIKE+empty vector	WT(INVSC1)+empty vector	20:0	0.9985
WT(INVSC1)+ZmKCS6+empty vector	WT(INVSC1)+empty vector	20:0	0.9985
WT(INVSC1)+GL2+empty vector	WT(INVSC1)+empty vector	20:0	0.9997
WT(INVSC1)+ZmKCS6+GL2	WT(INVSC1)+GL2+empty vector	20:0	0.9999
WT(INVSC1)+ZmKCS6+GL2	WT(INVSC1)+ZmKCS6+empty vector	20:0	1
WT(INVSC1)+ZmKCS6+GL2	WT(INVSC1)+GL2-LIKE+empty vector	20:0	1
WT(INVSC1)+GL2-LIKE+empty vector	WT(INVSC1)+GL2+empty vector	20:0	1
WT(INVSC1)+ZmKCS6+empty vector	WT(INVSC1)+GL2+empty vector	20:0	1
WT(INVSC1)+GL2-LIKE+empty vector	WT(INVSC1)+ZmKCS6+empty vector	20:0	1
Genotype 1	Genotype 2	VLCFA	p-Value
WT(INVSC1)+ZmKCS6+GL2-LIKE	WT(INVSC1)+empty vector	22:0	0.2982
WT(INVSC1)+ZmKCS6+GL2-LIKE	WT(INVSC1)+GL2-LIKE+empty vector	22:0	0.3136
WT(INVSC1)+ZmKCS6+GL2-LIKE	WT(INVSC1)+GL2+empty vector	22:0	0.3494
WT(INVSC1)+ZmKCS6+GL2-LIKE	WT(INVSC1)+ZmKCS6+GL2	22:0	0.3633
WT(INVSC1)+ZmKCS6+GL2-LIKE	WT(INVSC1)+ZmKCS6+empty vector	22:0	0.3749
WT(INVSC1)+ZmKCS6+empty vector	WT(INVSC1)+empty vector	22:0	1
WT(INVSC1)+ZmKCS6+GL2	WT(INVSC1)+empty vector	22:0	1
WT(INVSC1)+ZmKCS6+empty vector	WT(INVSC1)+GL2-LIKE+empty vector	22:0	1
WT(INVSC1)+GL2+empty vector	WT(INVSC1)+empty vector	22:0	1
WT(INVSC1)+ZmKCS6+GL2	WT(INVSC1)+GL2-LIKE+empty vector	22:0	1
WT(INVSC1)+GL2+empty vector	WT(INVSC1)+GL2-LIKE+empty vector	22:0	1
WT(INVSC1)+ZmKCS6+empty vector	WT(INVSC1)+GL2+empty vector	22:0	1
WT(INVSC1)+GL2-LIKE+empty vector	WT(INVSC1)+empty vector	22:0	1
WT(INVSC1)+ZmKCS6+GL2	WT(INVSC1)+GL2+empty vector	22:0	1
WT(INVSC1)+ZmKCS6+empty vector	WT(INVSC1)+ZmKCS6+GL2	22:0	1
Genotype 1	Genotype 2	VLCFA	p-Value
WT(INVSC1)+ZmKCS6+GL2-LIKE	WT(INVSC1)+GL2-LIKE+empty vector	22:1	0.4359
WT(INVSC1)+ZmKCS6+GL2-LIKE	WT(INVSC1)+GL2+empty vector	22:1	0.4718
WT(INVSC1)+ZmKCS6+GL2-LIKE	WT(INVSC1)+ZmKCS6+empty vector	22:1	0.475
WT(INVSC1)+ZmKCS6+GL2-LIKE	WT(INVSC1)+empty vector	22:1	0.5009
WT(INVSC1)+ZmKCS6+GL2-LIKE	WT(INVSC1)+ZmKCS6+GL2	22:1	0.5383
WT(INVSC1)+ZmKCS6+GL2	WT(INVSC1)+GL2-LIKE+empty vector	22:1	1
WT(INVSC1)+empty vector	WT(INVSC1)+GL2-LIKE+empty vector	22:1	1
WT(INVSC1)+ZmKCS6+GL2	WT(INVSC1)+GL2+empty vector	22:1	1
WT(INVSC1)+ZmKCS6+GL2	WT(INVSC1)+ZmKCS6+empty vector	22:1	1
WT(INVSC1)+ZmKCS6+empty vector	WT(INVSC1)+GL2-LIKE+empty vector	22:1	1
WT(INVSC1)+GL2+empty vector	WT(INVSC1)+GL2-LIKE+empty vector	22:1	1
WT(INVSC1)+ZmKCS6+GL2	WT(INVSC1)+empty vector	22:1	1
WT(INVSC1)+empty vector	WT(INVSC1)+GL2+empty vector	22:1	1
WT(INVSC1)+empty vector	WT(INVSC1)+ZmKCS6+empty vector	22:1	1
WT(INVSC1)+ZmKCS6+empty vector	WT(INVSC1)+GL2+empty vector	22:1	1
Genotype 1	Genotype 2	VLCFA	p-Value
WT(INVSC1)+ZmKCS6+GL2-LIKE	WT(INVSC1)+GL2-LIKE+empty vector	24:0	0.0749
WT(INVSC1)+ZmKCS6+GL2-LIKE	WT(INVSC1)+GL2+empty vector	24:0	0.0813
WT(INVSC1)+ZmKCS6+GL2-LIKE	WT(INVSC1)+empty vector	24:0	0.1204
WT(INVSC1)+ZmKCS6+GL2-LIKE	WT(INVSC1)+ZmKCS6+GL2	24:0	0.1401
WT(INVSC1)+ZmKCS6+empty vector	WT(INVSC1)+GL2-LIKE+empty vector	24:0	0.4017
WT(INVSC1)+ZmKCS6+empty vector	WT(INVSC1)+GL2+empty vector	24:0	0.427
WT(INVSC1)+ZmKCS6+empty vector	WT(INVSC1)+empty vector	24:0	0.5593
WT(INVSC1)+ZmKCS6+empty vector	WT(INVSC1)+ZmKCS6+GL2	24:0	0.6142
WT(INVSC1)+ZmKCS6+GL2-LIKE	WT(INVSC1)+ZmKCS6+empty vector	24:0	0.8605
WT(INVSC1)+ZmKCS6+GL2	WT(INVSC1)+GL2-LIKE+empty vector	24:0	0.9985
WT(INVSC1)+ZmKCS6+GL2	WT(INVSC1)+GL2+empty vector	24:0	0.9992
WT(INVSC1)+empty vector	WT(INVSC1)+GL2-LIKE+empty vector	24:0	0.9996
WT(INVSC1)+empty vector	WT(INVSC1)+GL2+empty vector	24:0	0.9999
WT(INVSC1)+ZmKCS6+GL2	WT(INVSC1)+empty vector	24:0	1
WT(INVSC1)+GL2+empty vector	WT(INVSC1)+GL2-LIKE+empty vector	24:0	1
Genotype 1	Genotype 2	VLCFA	p-Value
WT(INVSC1)+ZmKCS6+GL2-LIKE	WT(INVSC1)+GL2-LIKE+empty vector	26:0	0.7345
WT(INVSC1)+ZmKCS6+GL2-LIKE	WT(INVSC1)+empty vector	26:0	0.9245
WT(INVSC1)+ZmKCS6+GL2-LIKE	WT(INVSC1)+ZmKCS6+GL2	26:0	0.9578
WT(INVSC1)+ZmKCS6+GL2-LIKE	WT(INVSC1)+GL2+empty vector	26:0	0.974
WT(INVSC1)+ZmKCS6+GL2-LIKE	WT(INVSC1)+ZmKCS6+empty vector	26:0	0.9783
WT(INVSC1)+ZmKCS6+empty vector	WT(INVSC1)+GL2-LIKE+empty vector	26:0	0.9803
WT(INVSC1)+GL2+empty vector	WT(INVSC1)+GL2-LIKE+empty vector	26:0	0.9838
WT(INVSC1)+ZmKCS6+GL2	WT(INVSC1)+GL2-LIKE+empty vector	26:0	0.9917
WT(INVSC1)+empty vector	WT(INVSC1)+GL2-LIKE+empty vector	26:0	0.9975
WT(INVSC1)+ZmKCS6+empty vector	WT(INVSC1)+empty vector	26:0	0.9998
WT(INVSC1)+GL2+empty vector	WT(INVSC1)+empty vector	26:0	0.9999
WT(INVSC1)+ZmKCS6+GL2	WT(INVSC1)+empty vector	26:0	1
WT(INVSC1)+ZmKCS6+empty vector	WT(INVSC1)+ZmKCS6+GL2	26:0	1
WT(INVSC1)+GL2+empty vector	WT(INVSC1)+ZmKCS6+GL2	26:0	1
WT(INVSC1)+ZmKCS6+empty vector	WT(INVSC1)+GL2+empty vector	26:0	1
Genotype 1	Genotype 2	VLCFA	p-Value
WT(INVSC1)+ZmKCS6+GL2-LIKE	WT(INVSC1)+ZmKCS6+empty vector	28:0	0.1302
WT(INVSC1)+ZmKCS6+GL2-LIKE	WT(INVSC1)+empty vector	28:0	0.2739
WT(INVSC1)+ZmKCS6+GL2-LIKE	WT(INVSC1)+GL2+empty vector	28:0	0.3531
WT(INVSC1)+ZmKCS6+GL2-LIKE	WT(INVSC1)+GL2-LIKE+empty vector	28:0	0.472
WT(INVSC1)+ZmKCS6+GL2	WT(INVSC1)+ZmKCS6+empty vector	28:0	0.591
WT(INVSC1)+ZmKCS6+GL2	WT(INVSC1)+empty vector	28:0	0.8544
WT(INVSC1)+ZmKCS6+GL2-LIKE	WT(INVSC1)+ZmKCS6+GL2	28:0	0.858
WT(INVSC1)+ZmKCS6+GL2	WT(INVSC1)+GL2+empty vector	28:0	0.9237
WT(INVSC1)+GL2-LIKE+empty vector	WT(INVSC1)+ZmKCS6+empty vector	28:0	0.9332
WT(INVSC1)+ZmKCS6+GL2	WT(INVSC1)+GL2-LIKE+empty vector	28:0	0.976
WT(INVSC1)+GL2+empty vector	WT(INVSC1)+ZmKCS6+empty vector	28:0	0.9804
WT(INVSC1)+empty vector	WT(INVSC1)+ZmKCS6+empty vector	28:0	0.9954
WT(INVSC1)+GL2-LIKE+empty vector	WT(INVSC1)+empty vector	28:0	0.9977
WT(INVSC1)+GL2-LIKE+empty vector	WT(INVSC1)+GL2+empty vector	28:0	0.9999
WT(INVSC1)+GL2+empty vector	WT(INVSC1)+empty vector	28:0	1
Genotype 1	Genotype 2	VLCFA	p-Value
WT(INVSC1)+ZmKCS6+GL2-LIKE	WT(INVSC1)+GL2+empty vector	30:0	<.0001*
WT(INVSC1)+ZmKCS6+GL2-LIKE	WT(INVSC1)+GL2-LIKE+empty vector	30:0	<.0001*
WT(INVSC1)+ZmKCS6+GL2-LIKE	WT(INVSC1)+ZmKCS6+empty vector	30:0	<.0001*
WT(INVSC1)+ZmKCS6+GL2-LIKE	WT(INVSC1)+empty vector	30:0	<.0001*
WT(INVSC1)+ZmKCS6+GL2	WT(INVSC1)+GL2+empty vector	30:0	0.0038*
WT(INVSC1)+ZmKCS6+GL2	WT(INVSC1)+GL2-LIKE+empty vector	30:0	0.0038*
WT(INVSC1)+ZmKCS6+GL2	WT(INVSC1)+ZmKCS6+empty vector	30:0	0.0038*
WT(INVSC1)+ZmKCS6+GL2	WT(INVSC1)+empty vector	30:0	0.0038*
WT(INVSC1)+ZmKCS6+GL2-LIKE	WT(INVSC1)+ZmKCS6+GL2	30:0	0.0255*
WT(INVSC1)+empty vector	WT(INVSC1)+GL2+empty vector	30:0	1
WT(INVSC1)+ZmKCS6+empty vector	WT(INVSC1)+GL2+empty vector	30:0	1
WT(INVSC1)+empty vector	WT(INVSC1)+GL2-LIKE+empty vector	30:0	1
WT(INVSC1)+ZmKCS6+empty vector	WT(INVSC1)+GL2-LIKE+empty vector	30:0	1
WT(INVSC1)+GL2-LIKE+empty vector	WT(INVSC1)+GL2+empty vector	30:0	1
WT(INVSC1)+empty vector	WT(INVSC1)+ZmKCS6+empty vector	30:0	1

## Sheet: Fig. 2C_BY4743_GPD-KCS5
Comparison
Genotype 1	Genotype 2	VLCFA	p-Value
WT(BY4743)+ZmKCS5+GL2-LIKE	WT(BY4743)+GL2+empty vector	20:0	0.213
WT(BY4743)+ZmKCS5+GL2-LIKE	WT(BY4743) +ZmKCS5+empty vector	20:0	0.3576
WT(BY4743)+ZmKCS5+GL2-LIKE	WT(BY4743)+empty vector	20:0	0.5209
WT(BY4743)+GL2-LIKE+empty vector	WT(BY4743)+GL2+empty vector	20:0	0.7391
WT(BY4743)+ZmKCS5+GL2	WT(BY4743)+GL2+empty vector	20:0	0.7453
WT(BY4743)+ZmKCS5+GL2-LIKE	WT(BY4743)+ZmKCS5+GL2	20:0	0.8776
WT(BY4743)+ZmKCS5+GL2-LIKE	WT(BY4743)+GL2-LIKE+empty vector	20:0	0.8821
WT(BY4743)+GL2-LIKE+empty vector	WT(BY4743) +ZmKCS5+empty vector	20:0	0.9078
WT(BY4743)+ZmKCS5+GL2	WT(BY4743) +ZmKCS5+empty vector	20:0	0.9116
WT(BY4743)+empty vector	WT(BY4743)+GL2+empty vector	20:0	0.9797
WT(BY4743)+GL2-LIKE+empty vector	WT(BY4743)+empty vector	20:0	0.98
WT(BY4743)+ZmKCS5+GL2	WT(BY4743)+empty vector	20:0	0.9814
WT(BY4743) +ZmKCS5+empty vector	WT(BY4743)+GL2+empty vector	20:0	0.9988
WT(BY4743)+empty vector	WT(BY4743) +ZmKCS5+empty vector	20:0	0.9994
WT(BY4743)+GL2-LIKE+empty vector	WT(BY4743)+ZmKCS5+GL2	20:0	1
Genotype 1	Genotype 2	VLCFA	p-Value
WT(BY4743)+ZmKCS5+GL2-LIKE	WT(BY4743)+GL2+empty vector	22:0	0.2026
WT(BY4743)+ZmKCS5+GL2-LIKE	WT(BY4743) +ZmKCS5+empty vector	22:0	0.3864
WT(BY4743)+ZmKCS5+GL2-LIKE	WT(BY4743)+ZmKCS5+GL2	22:0	0.476
WT(BY4743)+ZmKCS5+GL2-LIKE	WT(BY4743)+empty vector	22:0	0.5183
WT(BY4743)+ZmKCS5+GL2-LIKE	WT(BY4743)+GL2-LIKE+empty vector	22:0	0.8005
WT(BY4743)+GL2-LIKE+empty vector	WT(BY4743)+GL2+empty vector	22:0	0.8161
WT(BY4743)+GL2-LIKE+empty vector	WT(BY4743) +ZmKCS5+empty vector	22:0	0.9694
WT(BY4743)+empty vector	WT(BY4743)+GL2+empty vector	22:0	0.9758
WT(BY4743)+ZmKCS5+GL2	WT(BY4743)+GL2+empty vector	22:0	0.9852
WT(BY4743)+GL2-LIKE+empty vector	WT(BY4743)+ZmKCS5+GL2	22:0	0.9902
WT(BY4743)+GL2-LIKE+empty vector	WT(BY4743)+empty vector	22:0	0.9948
WT(BY4743) +ZmKCS5+empty vector	WT(BY4743)+GL2+empty vector	22:0	0.9965
WT(BY4743)+empty vector	WT(BY4743) +ZmKCS5+empty vector	22:0	0.9998
WT(BY4743)+ZmKCS5+GL2	WT(BY4743) +ZmKCS5+empty vector	22:0	1
WT(BY4743)+empty vector	WT(BY4743)+ZmKCS5+GL2	22:0	1
Genotype 1	Genotype 2	VLCFA	p-Value
WT(BY4743)+ZmKCS5+GL2-LIKE	WT(BY4743)+ZmKCS5+GL2	22:1	0.5873
WT(BY4743)+ZmKCS5+GL2-LIKE	WT(BY4743)+GL2+empty vector	22:1	0.639
WT(BY4743)+empty vector	WT(BY4743)+ZmKCS5+GL2	22:1	0.8565
WT(BY4743)+ZmKCS5+GL2-LIKE	WT(BY4743) +ZmKCS5+empty vector	22:1	0.8872
WT(BY4743)+empty vector	WT(BY4743)+GL2+empty vector	22:1	0.8924
WT(BY4743)+GL2-LIKE+empty vector	WT(BY4743)+ZmKCS5+GL2	22:1	0.9372
WT(BY4743)+GL2-LIKE+empty vector	WT(BY4743)+GL2+empty vector	22:1	0.9586
WT(BY4743)+ZmKCS5+GL2-LIKE	WT(BY4743)+GL2-LIKE+empty vector	22:1	0.9729
WT(BY4743) +ZmKCS5+empty vector	WT(BY4743)+ZmKCS5+GL2	22:1	0.9903
WT(BY4743)+empty vector	WT(BY4743) +ZmKCS5+empty vector	22:1	0.9923
WT(BY4743)+ZmKCS5+GL2-LIKE	WT(BY4743)+empty vector	22:1	0.9949
WT(BY4743) +ZmKCS5+empty vector	WT(BY4743)+GL2+empty vector	22:1	0.9955
WT(BY4743)+GL2-LIKE+empty vector	WT(BY4743) +ZmKCS5+empty vector	22:1	0.9994
WT(BY4743)+empty vector	WT(BY4743)+GL2-LIKE+empty vector	22:1	0.9999
WT(BY4743)+GL2+empty vector	WT(BY4743)+ZmKCS5+GL2	22:1	1
Genotype 1	Genotype 2	VLCFA	p-Value
WT(BY4743)+ZmKCS5+GL2-LIKE	WT(BY4743)+GL2+empty vector	24:0	0.164
WT(BY4743)+ZmKCS5+GL2-LIKE	WT(BY4743) +ZmKCS5+empty vector	24:0	0.2083
WT(BY4743)+ZmKCS5+GL2-LIKE	WT(BY4743)+GL2-LIKE+empty vector	24:0	0.2653
WT(BY4743)+empty vector	WT(BY4743)+GL2+empty vector	24:0	0.3132
WT(BY4743)+ZmKCS5+GL2-LIKE	WT(BY4743)+ZmKCS5+GL2	24:0	0.365
WT(BY4743)+empty vector	WT(BY4743) +ZmKCS5+empty vector	24:0	0.3849
WT(BY4743)+empty vector	WT(BY4743)+GL2-LIKE+empty vector	24:0	0.4706
WT(BY4743)+empty vector	WT(BY4743)+ZmKCS5+GL2	24:0	0.6033
WT(BY4743)+ZmKCS5+GL2	WT(BY4743)+GL2+empty vector	24:0	0.9918
WT(BY4743)+ZmKCS5+GL2-LIKE	WT(BY4743)+empty vector	24:0	0.9972
WT(BY4743)+ZmKCS5+GL2	WT(BY4743) +ZmKCS5+empty vector	24:0	0.9982
WT(BY4743)+GL2-LIKE+empty vector	WT(BY4743)+GL2+empty vector	24:0	0.9994
WT(BY4743)+ZmKCS5+GL2	WT(BY4743)+GL2-LIKE+empty vector	24:0	0.9999
WT(BY4743)+GL2-LIKE+empty vector	WT(BY4743) +ZmKCS5+empty vector	24:0	1
WT(BY4743) +ZmKCS5+empty vector	WT(BY4743)+GL2+empty vector	24:0	1
Genotype 1	Genotype 2	VLCFA	p-Value
WT(BY4743)+ZmKCS5+GL2-LIKE	WT(BY4743)+GL2+empty vector	26:0	0.0093*
WT(BY4743)+ZmKCS5+GL2-LIKE	WT(BY4743) +ZmKCS5+empty vector	26:0	0.053
WT(BY4743)+ZmKCS5+GL2	WT(BY4743)+GL2+empty vector	26:0	0.0966
WT(BY4743)+GL2-LIKE+empty vector	WT(BY4743)+GL2+empty vector	26:0	0.2467
WT(BY4743)+empty vector	WT(BY4743)+GL2+empty vector	26:0	0.2786
WT(BY4743)+ZmKCS5+GL2-LIKE	WT(BY4743)+empty vector	26:0	0.3513
WT(BY4743)+ZmKCS5+GL2-LIKE	WT(BY4743)+GL2-LIKE+empty vector	26:0	0.3921
WT(BY4743)+ZmKCS5+GL2	WT(BY4743) +ZmKCS5+empty vector	26:0	0.4329
WT(BY4743)+ZmKCS5+GL2-LIKE	WT(BY4743)+ZmKCS5+GL2	26:0	0.7278
WT(BY4743)+GL2-LIKE+empty vector	WT(BY4743) +ZmKCS5+empty vector	26:0	0.7713
WT(BY4743)+empty vector	WT(BY4743) +ZmKCS5+empty vector	26:0	0.8145
WT(BY4743) +ZmKCS5+empty vector	WT(BY4743)+GL2+empty vector	26:0	0.8972
WT(BY4743)+ZmKCS5+GL2	WT(BY4743)+empty vector	26:0	0.979
WT(BY4743)+ZmKCS5+GL2	WT(BY4743)+GL2-LIKE+empty vector	26:0	0.9883
WT(BY4743)+GL2-LIKE+empty vector	WT(BY4743)+empty vector	26:0	1
Genotype 1	Genotype 2	VLCFA	p-Value
WT(BY4743)+ZmKCS5+GL2	WT(BY4743)+GL2+empty vector	28:0	0.1236
WT(BY4743)+ZmKCS5+GL2	WT(BY4743) +ZmKCS5+empty vector	28:0	0.1553
WT(BY4743)+GL2-LIKE+empty vector	WT(BY4743)+GL2+empty vector	28:0	0.2326
WT(BY4743)+GL2-LIKE+empty vector	WT(BY4743) +ZmKCS5+empty vector	28:0	0.2859
WT(BY4743)+ZmKCS5+GL2	WT(BY4743)+ZmKCS5+GL2-LIKE	28:0	0.4536
WT(BY4743)+ZmKCS5+GL2	WT(BY4743)+empty vector	28:0	0.5625
WT(BY4743)+GL2-LIKE+empty vector	WT(BY4743)+ZmKCS5+GL2-LIKE	28:0	0.6869
WT(BY4743)+GL2-LIKE+empty vector	WT(BY4743)+empty vector	28:0	0.793
WT(BY4743)+empty vector	WT(BY4743)+GL2+empty vector	28:0	0.8649
WT(BY4743)+empty vector	WT(BY4743) +ZmKCS5+empty vector	28:0	0.9182
WT(BY4743)+ZmKCS5+GL2-LIKE	WT(BY4743)+GL2+empty vector	28:0	0.9336
WT(BY4743)+ZmKCS5+GL2-LIKE	WT(BY4743) +ZmKCS5+empty vector	28:0	0.9667
WT(BY4743)+ZmKCS5+GL2	WT(BY4743)+GL2-LIKE+empty vector	28:0	0.998
WT(BY4743)+empty vector	WT(BY4743)+ZmKCS5+GL2-LIKE	28:0	0.9999
WT(BY4743) +ZmKCS5+empty vector	WT(BY4743)+GL2+empty vector	28:0	1
Genotype 1	Genotype 2	VLCFA	p-Value
WT(BY4743)+ZmKCS5+GL2	WT(BY4743)+GL2+empty vector	30:0	0.5344
WT(BY4743)+ZmKCS5+GL2	WT(BY4743)+GL2-LIKE+empty vector	30:0	0.5354
WT(BY4743)+ZmKCS5+GL2	WT(BY4743)+empty vector	30:0	0.538
WT(BY4743)+ZmKCS5+GL2	WT(BY4743) +ZmKCS5+empty vector	30:0	0.5412
WT(BY4743)+ZmKCS5+GL2	WT(BY4743)+ZmKCS5+GL2-LIKE	30:0	0.5469
WT(BY4743)+ZmKCS5+GL2-LIKE	WT(BY4743)+GL2+empty vector	30:0	1
WT(BY4743)+ZmKCS5+GL2-LIKE	WT(BY4743)+GL2-LIKE+empty vector	30:0	1
WT(BY4743)+ZmKCS5+GL2-LIKE	WT(BY4743)+empty vector	30:0	1
WT(BY4743) +ZmKCS5+empty vector	WT(BY4743)+GL2+empty vector	30:0	1
WT(BY4743) +ZmKCS5+empty vector	WT(BY4743)+GL2-LIKE+empty vector	30:0	1
WT(BY4743)+ZmKCS5+GL2-LIKE	WT(BY4743) +ZmKCS5+empty vector	30:0	1
WT(BY4743)+empty vector	WT(BY4743)+GL2+empty vector	30:0	1
WT(BY4743) +ZmKCS5+empty vector	WT(BY4743)+empty vector	30:0	1
WT(BY4743)+empty vector	WT(BY4743)+GL2-LIKE+empty vector	30:0	1
WT(BY4743)+GL2-LIKE+empty vector	WT(BY4743)+GL2+empty vector	30:0	1

## Sheet: Fig. 2D_BY4743_GPD-KCS6
Comparison
Genotype 1	Genotype 2	VLCFA	p-Value
WT(BY4743)+ZmKCS6+GL2-LIKE	WT (BY4743)+GL2+empty vector	20:0	0.3443
WT (BY4743)+ZmKCS6+empty vector	WT (BY4743)+GL2+empty vector	20:0	0.4542
WT(BY4743)+ZmKCS6+GL2-LIKE	WT(BY4743)+empty vector	20:0	0.6263
WT (BY4743)+ZmKCS6+empty vector	WT(BY4743)+empty vector	20:0	0.7516
WT(BY4743)+ZmKCS6+GL2	WT (BY4743)+GL2+empty vector	20:0	0.8252
WT (BY4743)+GL2-LIKE+empty vector	WT (BY4743)+GL2+empty vector	20:0	0.888
WT(BY4743)+ZmKCS6+GL2-LIKE	WT (BY4743)+GL2-LIKE+empty vector	20:0	0.892
WT(BY4743)+ZmKCS6+GL2-LIKE	WT(BY4743)+ZmKCS6+GL2	20:0	0.939
WT (BY4743)+ZmKCS6+empty vector	WT (BY4743)+GL2-LIKE+empty vector	20:0	0.9569
WT (BY4743)+ZmKCS6+empty vector	WT(BY4743)+ZmKCS6+GL2	20:0	0.9813
WT(BY4743)+ZmKCS6+GL2	WT(BY4743)+empty vector	20:0	0.9813
WT(BY4743)+empty vector	WT (BY4743)+GL2+empty vector	20:0	0.9937
WT (BY4743)+GL2-LIKE+empty vector	WT(BY4743)+empty vector	20:0	0.9938
WT(BY4743)+ZmKCS6+GL2-LIKE	WT (BY4743)+ZmKCS6+empty vector	20:0	0.9999
WT(BY4743)+ZmKCS6+GL2	WT (BY4743)+GL2-LIKE+empty vector	20:0	1
Genotype 1	Genotype 2	VLCFA	p-Value
WT(BY4743)+ZmKCS6+GL2-LIKE	WT (BY4743)+GL2+empty vector	22:0	0.1809
WT(BY4743)+ZmKCS6+GL2-LIKE	WT(BY4743)+empty vector	22:0	0.4081
WT(BY4743)+ZmKCS6+GL2-LIKE	WT(BY4743)+ZmKCS6+GL2	22:0	0.429
WT(BY4743)+ZmKCS6+GL2-LIKE	WT (BY4743)+ZmKCS6+empty vector	22:0	0.516
WT(BY4743)+ZmKCS6+GL2-LIKE	WT (BY4743)+GL2-LIKE+empty vector	22:0	0.6367
WT (BY4743)+GL2-LIKE+empty vector	WT (BY4743)+GL2+empty vector	22:0	0.9086
WT (BY4743)+ZmKCS6+empty vector	WT (BY4743)+GL2+empty vector	22:0	0.964
WT(BY4743)+ZmKCS6+GL2	WT (BY4743)+GL2+empty vector	22:0	0.9865
WT(BY4743)+empty vector	WT (BY4743)+GL2+empty vector	22:0	0.99
WT (BY4743)+GL2-LIKE+empty vector	WT(BY4743)+empty vector	22:0	0.998
WT (BY4743)+GL2-LIKE+empty vector	WT(BY4743)+ZmKCS6+GL2	22:0	0.9988
WT (BY4743)+GL2-LIKE+empty vector	WT (BY4743)+ZmKCS6+empty vector	22:0	0.9999
WT (BY4743)+ZmKCS6+empty vector	WT(BY4743)+empty vector	22:0	0.9999
WT (BY4743)+ZmKCS6+empty vector	WT(BY4743)+ZmKCS6+GL2	22:0	1
WT(BY4743)+ZmKCS6+GL2	WT(BY4743)+empty vector	22:0	1
Genotype 1	Genotype 2	VLCFA	p-Value
WT(BY4743)+ZmKCS6+GL2-LIKE	WT (BY4743)+GL2+empty vector	22:1	0.2871
WT(BY4743)+ZmKCS6+GL2-LIKE	WT (BY4743)+ZmKCS6+empty vector	22:1	0.2915
WT(BY4743)+ZmKCS6+GL2-LIKE	WT(BY4743)+ZmKCS6+GL2	22:1	0.4337
WT(BY4743)+ZmKCS6+GL2-LIKE	WT (BY4743)+GL2-LIKE+empty vector	22:1	0.6985
WT(BY4743)+ZmKCS6+GL2-LIKE	WT(BY4743)+empty vector	22:1	0.8159
WT(BY4743)+empty vector	WT (BY4743)+GL2+empty vector	22:1	0.9037
WT(BY4743)+empty vector	WT (BY4743)+ZmKCS6+empty vector	22:1	0.9075
WT (BY4743)+GL2-LIKE+empty vector	WT (BY4743)+GL2+empty vector	22:1	0.9635
WT (BY4743)+GL2-LIKE+empty vector	WT (BY4743)+ZmKCS6+empty vector	22:1	0.9655
WT(BY4743)+empty vector	WT(BY4743)+ZmKCS6+GL2	22:1	0.9788
WT (BY4743)+GL2-LIKE+empty vector	WT(BY4743)+ZmKCS6+GL2	22:1	0.9963
WT(BY4743)+ZmKCS6+GL2	WT (BY4743)+GL2+empty vector	22:1	0.9994
WT(BY4743)+ZmKCS6+GL2	WT (BY4743)+ZmKCS6+empty vector	22:1	0.9995
WT(BY4743)+empty vector	WT (BY4743)+GL2-LIKE+empty vector	22:1	0.9999
WT (BY4743)+ZmKCS6+empty vector	WT (BY4743)+GL2+empty vector	22:1	1
Genotype 1	Genotype 2	VLCFA	p-Value
WT(BY4743)+empty vector	WT (BY4743)+GL2+empty vector	24:0	0.1911
WT(BY4743)+empty vector	WT (BY4743)+ZmKCS6+empty vector	24:0	0.273
WT(BY4743)+empty vector	WT (BY4743)+GL2-LIKE+empty vector	24:0	0.3268
WT(BY4743)+empty vector	WT(BY4743)+ZmKCS6+GL2	24:0	0.5335
WT(BY4743)+empty vector	WT(BY4743)+ZmKCS6+GL2-LIKE	24:0	0.6353
WT(BY4743)+ZmKCS6+GL2-LIKE	WT (BY4743)+GL2+empty vector	24:0	0.9211
WT(BY4743)+ZmKCS6+GL2	WT (BY4743)+GL2+empty vector	24:0	0.9649
WT(BY4743)+ZmKCS6+GL2-LIKE	WT (BY4743)+ZmKCS6+empty vector	24:0	0.9759
WT(BY4743)+ZmKCS6+GL2-LIKE	WT (BY4743)+GL2-LIKE+empty vector	24:0	0.9901
WT(BY4743)+ZmKCS6+GL2	WT (BY4743)+ZmKCS6+empty vector	24:0	0.9932
WT(BY4743)+ZmKCS6+GL2	WT (BY4743)+GL2-LIKE+empty vector	24:0	0.9982
WT (BY4743)+GL2-LIKE+empty vector	WT (BY4743)+GL2+empty vector	24:0	0.9987
WT (BY4743)+ZmKCS6+empty vector	WT (BY4743)+GL2+empty vector	24:0	0.9998
WT(BY4743)+ZmKCS6+GL2-LIKE	WT(BY4743)+ZmKCS6+GL2	24:0	1
WT (BY4743)+GL2-LIKE+empty vector	WT (BY4743)+ZmKCS6+empty vector	24:0	1
Genotype 1	Genotype 2	VLCFA	p-Value
WT(BY4743)+ZmKCS6+GL2-LIKE	WT (BY4743)+GL2+empty vector	26:0	0.1147
WT (BY4743)+GL2-LIKE+empty vector	WT (BY4743)+GL2+empty vector	26:0	0.3225
WT(BY4743)+empty vector	WT (BY4743)+GL2+empty vector	26:0	0.3579
WT (BY4743)+ZmKCS6+empty vector	WT (BY4743)+GL2+empty vector	26:0	0.6216
WT(BY4743)+ZmKCS6+GL2	WT (BY4743)+GL2+empty vector	26:0	0.627
WT(BY4743)+ZmKCS6+GL2-LIKE	WT(BY4743)+ZmKCS6+GL2	26:0	0.7916
WT(BY4743)+ZmKCS6+GL2-LIKE	WT (BY4743)+ZmKCS6+empty vector	26:0	0.7963
WT(BY4743)+ZmKCS6+GL2-LIKE	WT(BY4743)+empty vector	26:0	0.9669
WT(BY4743)+ZmKCS6+GL2-LIKE	WT (BY4743)+GL2-LIKE+empty vector	26:0	0.979
WT (BY4743)+GL2-LIKE+empty vector	WT(BY4743)+ZmKCS6+GL2	26:0	0.9904
WT (BY4743)+GL2-LIKE+empty vector	WT (BY4743)+ZmKCS6+empty vector	26:0	0.9911
WT(BY4743)+empty vector	WT(BY4743)+ZmKCS6+GL2	26:0	0.9951
WT(BY4743)+empty vector	WT (BY4743)+ZmKCS6+empty vector	26:0	0.9955
WT (BY4743)+GL2-LIKE+empty vector	WT(BY4743)+empty vector	26:0	1
WT (BY4743)+ZmKCS6+empty vector	WT(BY4743)+ZmKCS6+GL2	26:0	1
Genotype 1	Genotype 2	VLCFA	p-Value
WT(BY4743)+ZmKCS6+GL2-LIKE	WT (BY4743)+GL2+empty vector	28:0	0.3375
WT (BY4743)+GL2-LIKE+empty vector	WT (BY4743)+GL2+empty vector	28:0	0.613
WT(BY4743)+ZmKCS6+GL2-LIKE	WT(BY4743)+empty vector	28:0	0.74
WT(BY4743)+ZmKCS6+GL2	WT (BY4743)+GL2+empty vector	28:0	0.7764
WT(BY4743)+ZmKCS6+GL2-LIKE	WT (BY4743)+ZmKCS6+empty vector	28:0	0.8773
WT (BY4743)+ZmKCS6+empty vector	WT (BY4743)+GL2+empty vector	28:0	0.8966
WT (BY4743)+GL2-LIKE+empty vector	WT(BY4743)+empty vector	28:0	0.9509
WT(BY4743)+ZmKCS6+GL2-LIKE	WT(BY4743)+ZmKCS6+GL2	28:0	0.9587
WT(BY4743)+empty vector	WT (BY4743)+GL2+empty vector	28:0	0.9713
WT (BY4743)+GL2-LIKE+empty vector	WT (BY4743)+ZmKCS6+empty vector	28:0	0.9917
WT(BY4743)+ZmKCS6+GL2	WT(BY4743)+empty vector	28:0	0.992
WT(BY4743)+ZmKCS6+GL2-LIKE	WT (BY4743)+GL2-LIKE+empty vector	28:0	0.9941
WT (BY4743)+GL2-LIKE+empty vector	WT(BY4743)+ZmKCS6+GL2	28:0	0.9996
WT (BY4743)+ZmKCS6+empty vector	WT(BY4743)+empty vector	28:0	0.9997
WT(BY4743)+ZmKCS6+GL2	WT (BY4743)+ZmKCS6+empty vector	28:0	0.9997
Genotype 1	Genotype 2	VLCFA	p-Value
WT(BY4743)+ZmKCS6+GL2-LIKE	WT (BY4743)+ZmKCS6+empty vector	30:0	0.0245*
WT(BY4743)+ZmKCS6+GL2-LIKE	WT (BY4743)+GL2+empty vector	30:0	0.0246*
WT(BY4743)+ZmKCS6+GL2-LIKE	WT (BY4743)+GL2-LIKE+empty vector	30:0	0.0246*
WT(BY4743)+ZmKCS6+GL2-LIKE	WT(BY4743)+empty vector	30:0	0.0247*
WT(BY4743)+ZmKCS6+GL2	WT (BY4743)+ZmKCS6+empty vector	30:0	0.1816
WT(BY4743)+ZmKCS6+GL2	WT (BY4743)+GL2+empty vector	30:0	0.1819
WT(BY4743)+ZmKCS6+GL2	WT (BY4743)+GL2-LIKE+empty vector	30:0	0.182
WT(BY4743)+ZmKCS6+GL2	WT(BY4743)+empty vector	30:0	0.1823
WT(BY4743)+ZmKCS6+GL2-LIKE	WT(BY4743)+ZmKCS6+GL2	30:0	0.8185
WT(BY4743)+empty vector	WT (BY4743)+ZmKCS6+empty vector	30:0	1
WT(BY4743)+empty vector	WT (BY4743)+GL2+empty vector	30:0	1
WT (BY4743)+GL2-LIKE+empty vector	WT (BY4743)+ZmKCS6+empty vector	30:0	1
WT(BY4743)+empty vector	WT (BY4743)+GL2-LIKE+empty vector	30:0	1
WT (BY4743)+GL2+empty vector	WT (BY4743)+ZmKCS6+empty vector	30:0	1
WT (BY4743)+GL2-LIKE+empty vector	WT (BY4743)+GL2+empty vector	30:0	1

## Sheet: Fig. 3A_StatisticalSignificance
Comparison
Genotype 1	Genotype 2	VLCFA	p-Value
elo3(BY4742)+ZmKCS5+GL2	WT(BY4742)+empty vector	20:0	<.0001*
elo3(BY4742)+GL2+empty vector	WT(BY4742)+empty vector	20:0	<.0001*
elo3(BY4742)+empty vector	WT(BY4742)+empty vector	20:0	<.0001*
elo3(BY4742)+ZmKCS5+GL2-LIKE	WT(BY4742)+empty vector	20:0	<.0001*
elo3(BY4742)+ZmKCS5+empty vector	WT(BY4742)+empty vector	20:0	<.0001*
elo3(BY4742)+GL2-LIKE+empty vector	WT(BY4742)+empty vector	20:0	<.0001*
elo3(BY4742)+ZmKCS5+GL2	elo3(BY4742)+GL2-LIKE+empty vector	20:0	0.0313*
elo3(BY4742)+GL2+empty vector	elo3(BY4742)+GL2-LIKE+empty vector	20:0	0.0367*
elo3(BY4742)+ZmKCS5+GL2	elo3(BY4742)+ZmKCS5+empty vector	20:0	0.0797
elo3(BY4742)+GL2+empty vector	elo3(BY4742)+ZmKCS5+empty vector	20:0	0.0923
elo3(BY4742)+ZmKCS5+GL2	elo3(BY4742)+ZmKCS5+GL2-LIKE	20:0	0.1411
elo3(BY4742)+GL2+empty vector	elo3(BY4742)+ZmKCS5+GL2-LIKE	20:0	0.1615
elo3(BY4742)+ZmKCS5+GL2	elo3(BY4742)+empty vector	20:0	0.5777
elo3(BY4742)+GL2+empty vector	elo3(BY4742)+empty vector	20:0	0.6233
elo3(BY4742)+empty vector	elo3(BY4742)+GL2-LIKE+empty vector	20:0	0.6245
elo3(BY4742)+empty vector	elo3(BY4742)+ZmKCS5+empty vector	20:0	0.8677
elo3(BY4742)+empty vector	elo3(BY4742)+ZmKCS5+GL2-LIKE	20:0	0.9597
elo3(BY4742)+ZmKCS5+GL2-LIKE	elo3(BY4742)+GL2-LIKE+empty vector	20:0	0.9873
elo3(BY4742)+ZmKCS5+empty vector	elo3(BY4742)+GL2-LIKE+empty vector	20:0	0.9992
elo3(BY4742)+ZmKCS5+GL2-LIKE	elo3(BY4742)+ZmKCS5+empty vector	20:0	0.9999
elo3(BY4742)+ZmKCS5+GL2	elo3(BY4742)+GL2+empty vector	20:0	1
Genotype 1	Genotype 2	VLCFA	p-Value
elo3(BY4742)+ZmKCS5+empty vector	WT(BY4742)+empty vector	20:1	<.0001*
elo3(BY4742)+empty vector	WT(BY4742)+empty vector	20:1	<.0001*
elo3(BY4742)+GL2-LIKE+empty vector	WT(BY4742)+empty vector	20:1	<.0001*
elo3(BY4742)+ZmKCS5+GL2	WT(BY4742)+empty vector	20:1	<.0001*
elo3(BY4742)+GL2+empty vector	WT(BY4742)+empty vector	20:1	<.0001*
elo3(BY4742)+ZmKCS5+GL2-LIKE	WT(BY4742)+empty vector	20:1	<.0001*
elo3(BY4742)+ZmKCS5+empty vector	elo3(BY4742)+ZmKCS5+GL2-LIKE	20:1	0.6345
elo3(BY4742)+empty vector	elo3(BY4742)+ZmKCS5+GL2-LIKE	20:1	0.7091
elo3(BY4742)+ZmKCS5+empty vector	elo3(BY4742)+GL2+empty vector	20:1	0.8238
elo3(BY4742)+ZmKCS5+empty vector	elo3(BY4742)+ZmKCS5+GL2	20:1	0.8281
elo3(BY4742)+empty vector	elo3(BY4742)+GL2+empty vector	20:1	0.8789
elo3(BY4742)+empty vector	elo3(BY4742)+ZmKCS5+GL2	20:1	0.8824
elo3(BY4742)+ZmKCS5+empty vector	elo3(BY4742)+GL2-LIKE+empty vector	20:1	0.8998
elo3(BY4742)+empty vector	elo3(BY4742)+GL2-LIKE+empty vector	20:1	0.9386
elo3(BY4742)+GL2-LIKE+empty vector	elo3(BY4742)+ZmKCS5+GL2-LIKE	20:1	0.9983
elo3(BY4742)+ZmKCS5+GL2	elo3(BY4742)+ZmKCS5+GL2-LIKE	20:1	0.9998
elo3(BY4742)+GL2+empty vector	elo3(BY4742)+ZmKCS5+GL2-LIKE	20:1	0.9998
elo3(BY4742)+GL2-LIKE+empty vector	elo3(BY4742)+GL2+empty vector	20:1	1
elo3(BY4742)+GL2-LIKE+empty vector	elo3(BY4742)+ZmKCS5+GL2	20:1	1
elo3(BY4742)+ZmKCS5+empty vector	elo3(BY4742)+empty vector	20:1	1
elo3(BY4742)+ZmKCS5+GL2	elo3(BY4742)+GL2+empty vector	20:1	1
Genotype 1	Genotype 2	VLCFA	p-Value
elo3(BY4742)+ZmKCS5+GL2-LIKE	WT(BY4742)+empty vector	22:1	0.3831
elo3(BY4742)+ZmKCS5+GL2	WT(BY4742)+empty vector	22:1	0.4359
elo3(BY4742)+ZmKCS5+empty vector	WT(BY4742)+empty vector	22:1	0.8293
elo3(BY4742)+empty vector	WT(BY4742)+empty vector	22:1	0.8688
elo3(BY4742)+GL2-LIKE+empty vector	WT(BY4742)+empty vector	22:1	0.8701
elo3(BY4742)+ZmKCS5+GL2-LIKE	elo3(BY4742)+GL2+empty vector	22:1	0.9241
elo3(BY4742)+GL2+empty vector	WT(BY4742)+empty vector	22:1	0.9439
elo3(BY4742)+ZmKCS5+GL2	elo3(BY4742)+GL2+empty vector	22:1	0.9497
elo3(BY4742)+ZmKCS5+GL2-LIKE	elo3(BY4742)+GL2-LIKE+empty vector	22:1	0.9736
elo3(BY4742)+ZmKCS5+GL2-LIKE	elo3(BY4742)+empty vector	22:1	0.974
elo3(BY4742)+ZmKCS5+GL2-LIKE	elo3(BY4742)+ZmKCS5+empty vector	22:1	0.9849
elo3(BY4742)+ZmKCS5+GL2	elo3(BY4742)+GL2-LIKE+empty vector	22:1	0.9853
elo3(BY4742)+ZmKCS5+GL2	elo3(BY4742)+empty vector	22:1	0.9856
elo3(BY4742)+ZmKCS5+GL2	elo3(BY4742)+ZmKCS5+empty vector	22:1	0.9924
elo3(BY4742)+ZmKCS5+empty vector	elo3(BY4742)+GL2+empty vector	22:1	0.9999
elo3(BY4742)+empty vector	elo3(BY4742)+GL2+empty vector	22:1	1
elo3(BY4742)+GL2-LIKE+empty vector	elo3(BY4742)+GL2+empty vector	22:1	1
elo3(BY4742)+ZmKCS5+GL2-LIKE	elo3(BY4742)+ZmKCS5+GL2	22:1	1
elo3(BY4742)+ZmKCS5+empty vector	elo3(BY4742)+GL2-LIKE+empty vector	22:1	1
elo3(BY4742)+ZmKCS5+empty vector	elo3(BY4742)+empty vector	22:1	1
elo3(BY4742)+empty vector	elo3(BY4742)+GL2-LIKE+empty vector	22:1	1
Genotype 1	Genotype 2	VLCFA	p-Value
elo3(BY4742)+GL2+empty vector	WT(BY4742)+empty vector	22:0	<.0001*
elo3(BY4742)+empty vector	WT(BY4742)+empty vector	22:0	<.0001*
elo3(BY4742)+ZmKCS5+GL2	WT(BY4742)+empty vector	22:0	<.0001*
elo3(BY4742)+ZmKCS5+GL2-LIKE	WT(BY4742)+empty vector	22:0	<.0001*
elo3(BY4742)+GL2-LIKE+empty vector	WT(BY4742)+empty vector	22:0	<.0001*
elo3(BY4742)+ZmKCS5+empty vector	WT(BY4742)+empty vector	22:0	<.0001*
elo3(BY4742)+GL2+empty vector	elo3(BY4742)+ZmKCS5+empty vector	22:0	0.1184
elo3(BY4742)+GL2+empty vector	elo3(BY4742)+GL2-LIKE+empty vector	22:0	0.1269
elo3(BY4742)+empty vector	elo3(BY4742)+ZmKCS5+empty vector	22:0	0.1712
elo3(BY4742)+empty vector	elo3(BY4742)+GL2-LIKE+empty vector	22:0	0.1828
elo3(BY4742)+ZmKCS5+GL2	elo3(BY4742)+ZmKCS5+empty vector	22:0	0.2184
elo3(BY4742)+ZmKCS5+GL2	elo3(BY4742)+GL2-LIKE+empty vector	22:0	0.2324
elo3(BY4742)+GL2+empty vector	elo3(BY4742)+ZmKCS5+GL2-LIKE	22:0	0.2509
elo3(BY4742)+empty vector	elo3(BY4742)+ZmKCS5+GL2-LIKE	22:0	0.3423
elo3(BY4742)+ZmKCS5+GL2	elo3(BY4742)+ZmKCS5+GL2-LIKE	22:0	0.4167
elo3(BY4742)+ZmKCS5+GL2-LIKE	elo3(BY4742)+ZmKCS5+empty vector	22:0	0.9994
elo3(BY4742)+ZmKCS5+GL2-LIKE	elo3(BY4742)+GL2-LIKE+empty vector	22:0	0.9997
elo3(BY4742)+GL2+empty vector	elo3(BY4742)+ZmKCS5+GL2	22:0	0.9998
elo3(BY4742)+GL2+empty vector	elo3(BY4742)+empty vector	22:0	1
elo3(BY4742)+empty vector	elo3(BY4742)+ZmKCS5+GL2	22:0	1
elo3(BY4742)+GL2-LIKE+empty vector	elo3(BY4742)+ZmKCS5+empty vector	22:0	1
Genotype 1	Genotype 2	VLCFA	p-Value
elo3(BY4742)+empty vector	WT(BY4742)+empty vector	23:0	0.0004*
elo3(BY4742)+GL2-LIKE+empty vector	WT(BY4742)+empty vector	23:0	0.0031*
elo3(BY4742)+ZmKCS5+empty vector	WT(BY4742)+empty vector	23:0	0.0115*
elo3(BY4742)+ZmKCS5+GL2-LIKE	WT(BY4742)+empty vector	23:0	0.0182*
elo3(BY4742)+GL2+empty vector	WT(BY4742)+empty vector	23:0	0.0479*
elo3(BY4742)+ZmKCS5+GL2	WT(BY4742)+empty vector	23:0	0.0519
elo3(BY4742)+empty vector	elo3(BY4742)+ZmKCS5+GL2	23:0	0.346
elo3(BY4742)+empty vector	elo3(BY4742)+GL2+empty vector	23:0	0.3656
elo3(BY4742)+empty vector	elo3(BY4742)+ZmKCS5+GL2-LIKE	23:0	0.6292
elo3(BY4742)+empty vector	elo3(BY4742)+ZmKCS5+empty vector	23:0	0.7504
elo3(BY4742)+GL2-LIKE+empty vector	elo3(BY4742)+ZmKCS5+GL2	23:0	0.853
elo3(BY4742)+GL2-LIKE+empty vector	elo3(BY4742)+GL2+empty vector	23:0	0.8695
elo3(BY4742)+empty vector	elo3(BY4742)+GL2-LIKE+empty vector	23:0	0.9685
elo3(BY4742)+GL2-LIKE+empty vector	elo3(BY4742)+ZmKCS5+GL2-LIKE	23:0	0.9834
elo3(BY4742)+ZmKCS5+empty vector	elo3(BY4742)+ZmKCS5+GL2	23:0	0.9914
elo3(BY4742)+ZmKCS5+empty vector	elo3(BY4742)+GL2+empty vector	23:0	0.9936
elo3(BY4742)+GL2-LIKE+empty vector	elo3(BY4742)+ZmKCS5+empty vector	23:0	0.9966
elo3(BY4742)+ZmKCS5+GL2-LIKE	elo3(BY4742)+ZmKCS5+GL2	23:0	0.9987
elo3(BY4742)+ZmKCS5+GL2-LIKE	elo3(BY4742)+GL2+empty vector	23:0	0.9992
elo3(BY4742)+ZmKCS5+empty vector	elo3(BY4742)+ZmKCS5+GL2-LIKE	23:0	1
elo3(BY4742)+GL2+empty vector	elo3(BY4742)+ZmKCS5+GL2	23:0	1
Genotype 1	Genotype 2	VLCFA	p-Value
WT(BY4742)+empty vector	elo3(BY4742)+ZmKCS5+empty vector	24:0	<.0001*
WT(BY4742)+empty vector	elo3(BY4742)+GL2-LIKE+empty vector	24:0	<.0001*
WT(BY4742)+empty vector	elo3(BY4742)+empty vector	24:0	<.0001*
elo3(BY4742)+ZmKCS5+GL2	elo3(BY4742)+ZmKCS5+empty vector	24:0	<.0001*
WT(BY4742)+empty vector	elo3(BY4742)+ZmKCS5+GL2-LIKE	24:0	<.0001*
elo3(BY4742)+ZmKCS5+GL2	elo3(BY4742)+GL2-LIKE+empty vector	24:0	0.0002*
WT(BY4742)+empty vector	elo3(BY4742)+GL2+empty vector	24:0	0.0002*
elo3(BY4742)+GL2+empty vector	elo3(BY4742)+ZmKCS5+empty vector	24:0	0.0052*
elo3(BY4742)+ZmKCS5+GL2-LIKE	elo3(BY4742)+ZmKCS5+empty vector	24:0	0.0162*
elo3(BY4742)+GL2+empty vector	elo3(BY4742)+GL2-LIKE+empty vector	24:0	0.0171*
WT(BY4742)+empty vector	elo3(BY4742)+ZmKCS5+GL2	24:0	0.0175*
elo3(BY4742)+ZmKCS5+GL2	elo3(BY4742)+empty vector	24:0	0.0481*
elo3(BY4742)+ZmKCS5+GL2-LIKE	elo3(BY4742)+GL2-LIKE+empty vector	24:0	0.0508
elo3(BY4742)+empty vector	elo3(BY4742)+ZmKCS5+empty vector	24:0	0.0743
elo3(BY4742)+ZmKCS5+GL2	elo3(BY4742)+ZmKCS5+GL2-LIKE	24:0	0.192
elo3(BY4742)+empty vector	elo3(BY4742)+GL2-LIKE+empty vector	24:0	0.201
elo3(BY4742)+ZmKCS5+GL2	elo3(BY4742)+GL2+empty vector	24:0	0.42
elo3(BY4742)+GL2+empty vector	elo3(BY4742)+empty vector	24:0	0.8753
elo3(BY4742)+ZmKCS5+GL2-LIKE	elo3(BY4742)+empty vector	24:0	0.9898
elo3(BY4742)+GL2-LIKE+empty vector	elo3(BY4742)+ZmKCS5+empty vector	24:0	0.998
elo3(BY4742)+GL2+empty vector	elo3(BY4742)+ZmKCS5+GL2-LIKE	24:0	0.9984
Genotype 1	Genotype 2	VLCFA	p-Value
WT(BY4742)+empty vector	elo3(BY4742)+empty vector	26:0	<.0001*
WT(BY4742)+empty vector	elo3(BY4742)+GL2-LIKE+empty vector	26:0	<.0001*
WT(BY4742)+empty vector	elo3(BY4742)+GL2+empty vector	26:0	<.0001*
WT(BY4742)+empty vector	elo3(BY4742)+ZmKCS5+empty vector	26:0	<.0001*
WT(BY4742)+empty vector	elo3(BY4742)+ZmKCS5+GL2	26:0	<.0001*
WT(BY4742)+empty vector	elo3(BY4742)+ZmKCS5+GL2-LIKE	26:0	<.0001*
elo3(BY4742)+GL2-LIKE+empty vector	elo3(BY4742)+empty vector	26:0	1
elo3(BY4742)+GL2+empty vector	elo3(BY4742)+empty vector	26:0	1
elo3(BY4742)+GL2+empty vector	elo3(BY4742)+GL2-LIKE+empty vector	26:0	1
elo3(BY4742)+ZmKCS5+empty vector	elo3(BY4742)+empty vector	26:0	1
elo3(BY4742)+ZmKCS5+empty vector	elo3(BY4742)+GL2-LIKE+empty vector	26:0	1
elo3(BY4742)+ZmKCS5+empty vector	elo3(BY4742)+GL2+empty vector	26:0	1
elo3(BY4742)+ZmKCS5+GL2	elo3(BY4742)+empty vector	26:0	1
elo3(BY4742)+ZmKCS5+GL2	elo3(BY4742)+GL2-LIKE+empty vector	26:0	1
elo3(BY4742)+ZmKCS5+GL2	elo3(BY4742)+GL2+empty vector	26:0	1
elo3(BY4742)+ZmKCS5+GL2	elo3(BY4742)+ZmKCS5+empty vector	26:0	1
elo3(BY4742)+ZmKCS5+GL2-LIKE	elo3(BY4742)+empty vector	26:0	1
elo3(BY4742)+ZmKCS5+GL2-LIKE	elo3(BY4742)+GL2-LIKE+empty vector	26:0	1
elo3(BY4742)+ZmKCS5+GL2-LIKE	elo3(BY4742)+GL2+empty vector	26:0	1
elo3(BY4742)+ZmKCS5+GL2-LIKE	elo3(BY4742)+ZmKCS5+empty vector	26:0	1
elo3(BY4742)+ZmKCS5+GL2-LIKE	elo3(BY4742)+ZmKCS5+GL2	26:0	1
Genotype 1	Genotype 2	VLCFA	p-Value
WT(BY4742)+empty vector	elo3(BY4742)+empty vector	28:0	<.0001*
WT(BY4742)+empty vector	elo3(BY4742)+GL2-LIKE+empty vector	28:0	<.0001*
WT(BY4742)+empty vector	elo3(BY4742)+GL2+empty vector	28:0	<.0001*
WT(BY4742)+empty vector	elo3(BY4742)+ZmKCS5+empty vector	28:0	<.0001*
WT(BY4742)+empty vector	elo3(BY4742)+ZmKCS5+GL2	28:0	<.0001*
WT(BY4742)+empty vector	elo3(BY4742)+ZmKCS5+GL2-LIKE	28:0	<.0001*
elo3(BY4742)+GL2-LIKE+empty vector	elo3(BY4742)+empty vector	28:0	1
elo3(BY4742)+GL2+empty vector	elo3(BY4742)+empty vector	28:0	1
elo3(BY4742)+GL2+empty vector	elo3(BY4742)+GL2-LIKE+empty vector	28:0	1
elo3(BY4742)+ZmKCS5+empty vector	elo3(BY4742)+empty vector	28:0	1
elo3(BY4742)+ZmKCS5+empty vector	elo3(BY4742)+GL2-LIKE+empty vector	28:0	1
elo3(BY4742)+ZmKCS5+empty vector	elo3(BY4742)+GL2+empty vector	28:0	1
elo3(BY4742)+ZmKCS5+GL2	elo3(BY4742)+empty vector	28:0	1
elo3(BY4742)+ZmKCS5+GL2	elo3(BY4742)+GL2-LIKE+empty vector	28:0	1
elo3(BY4742)+ZmKCS5+GL2	elo3(BY4742)+GL2+empty vector	28:0	1
elo3(BY4742)+ZmKCS5+GL2	elo3(BY4742)+ZmKCS5+empty vector	28:0	1
elo3(BY4742)+ZmKCS5+GL2-LIKE	elo3(BY4742)+empty vector	28:0	1
elo3(BY4742)+ZmKCS5+GL2-LIKE	elo3(BY4742)+GL2-LIKE+empty vector	28:0	1
elo3(BY4742)+ZmKCS5+GL2-LIKE	elo3(BY4742)+GL2+empty vector	28:0	1
elo3(BY4742)+ZmKCS5+GL2-LIKE	elo3(BY4742)+ZmKCS5+empty vector	28:0	1
elo3(BY4742)+ZmKCS5+GL2-LIKE	elo3(BY4742)+ZmKCS5+GL2	28:0	1

## Sheet: Fig. 3B_StatisticalSignificance
Comparison
Genotype 1	Genotype 2	VLCFA	p-Value
elo3(BY4742)+GL2+empty vector	WT(BY4742)+empty vector	20:0	<.0001*
elo3(BY4742)(BY4742)+empty vector	WT(BY4742)+empty vector	20:0	<.0001*
elo3(BY4742)+ZmKCS6+GL2-LIKE	WT(BY4742)+empty vector	20:0	<.0001*
elo3(BY4742)+ZmKCS6+GL2	WT(BY4742)+empty vector	20:0	<.0001*
elo3(BY4742)+ZmKCS6+empty vector	WT(BY4742)+empty vector	20:0	<.0001*
elo3(BY4742)+GL2-LIKE+empty vector	WT(BY4742)+empty vector	20:0	<.0001*
elo3(BY4742)+GL2+empty vector	elo3(BY4742)+GL2-LIKE+empty vector	20:0	0.0108*
elo3(BY4742)+GL2+empty vector	elo3(BY4742)+ZmKCS6+empty vector	20:0	0.0999
elo3(BY4742)+GL2+empty vector	elo3(BY4742)+ZmKCS6+GL2	20:0	0.2029
elo3(BY4742)+GL2+empty vector	elo3(BY4742)+ZmKCS6+GL2-LIKE	20:0	0.336
elo3(BY4742)+GL2+empty vector	elo3(BY4742)(BY4742)+empty vector	20:0	0.4553
elo3(BY4742)(BY4742)+empty vector	elo3(BY4742)+GL2-LIKE+empty vector	20:0	0.4565
elo3(BY4742)+ZmKCS6+GL2-LIKE	elo3(BY4742)+GL2-LIKE+empty vector	20:0	0.5897
elo3(BY4742)+ZmKCS6+GL2	elo3(BY4742)+GL2-LIKE+empty vector	20:0	0.7756
elo3(BY4742)+ZmKCS6+empty vector	elo3(BY4742)+GL2-LIKE+empty vector	20:0	0.9356
elo3(BY4742)(BY4742)+empty vector	elo3(BY4742)+ZmKCS6+empty vector	20:0	0.9639
elo3(BY4742)+ZmKCS6+GL2-LIKE	elo3(BY4742)+ZmKCS6+empty vector	20:0	0.9908
elo3(BY4742)(BY4742)+empty vector	elo3(BY4742)+ZmKCS6+GL2	20:0	0.9979
elo3(BY4742)+ZmKCS6+GL2	elo3(BY4742)+ZmKCS6+empty vector	20:0	0.9997
elo3(BY4742)+ZmKCS6+GL2-LIKE	elo3(BY4742)+ZmKCS6+GL2	20:0	0.9999
elo3(BY4742)(BY4742)+empty vector	elo3(BY4742)+ZmKCS6+GL2-LIKE	20:0	1
Genotype 1	Genotype 2	VLCFA	p-Value
elo3(BY4742)(BY4742)+empty vector	WT(BY4742)+empty vector	20:1	<.0001*
elo3(BY4742)+GL2-LIKE+empty vector	WT(BY4742)+empty vector	20:1	<.0001*
elo3(BY4742)+GL2+empty vector	WT(BY4742)+empty vector	20:1	<.0001*
elo3(BY4742)+ZmKCS6+GL2	WT(BY4742)+empty vector	20:1	<.0001*
elo3(BY4742)+ZmKCS6+empty vector	WT(BY4742)+empty vector	20:1	<.0001*
elo3(BY4742)+ZmKCS6+GL2-LIKE	WT(BY4742)+empty vector	20:1	<.0001*
elo3(BY4742)(BY4742)+empty vector	elo3(BY4742)+ZmKCS6+GL2-LIKE	20:1	0.0014*
elo3(BY4742)(BY4742)+empty vector	elo3(BY4742)+ZmKCS6+empty vector	20:1	0.0024*
elo3(BY4742)(BY4742)+empty vector	elo3(BY4742)+ZmKCS6+GL2	20:1	0.0086*
elo3(BY4742)+GL2-LIKE+empty vector	elo3(BY4742)+ZmKCS6+GL2-LIKE	20:1	0.0146*
elo3(BY4742)+GL2+empty vector	elo3(BY4742)(BY4742)+ZmKCS6+GL2-LIKE	20:1	0.0218*
elo3(BY4742)+GL2-LIKE+empty vector	elo3(BY4742)+ZmKCS6+empty vector	20:1	0.0256*
elo3(BY4742)+GL2+empty vector	elo3(BY4742)+ZmKCS6+empty vector	20:1	0.0378*
elo3(BY4742)+GL2-LIKE+empty vector	elo3(BY4742)+ZmKCS6+GL2	20:1	0.0811
elo3(BY4742)+GL2+empty vector	elo3(BY4742)+ZmKCS6+GL2	20:1	0.1153
elo3(BY4742)(BY4742)+empty vector	elo3(BY4742)+GL2+empty vector	20:1	0.8747
elo3(BY4742)(BY4742)+empty vector	elo3(BY4742)+GL2-LIKE+empty vector	20:1	0.9362
elo3(BY4742)+ZmKCS6+GL2	elo3(BY4742)+ZmKCS6+GL2-LIKE	20:1	0.9812
elo3(BY4742)+ZmKCS6+GL2	elo3(BY4742)+ZmKCS6+empty vector	20:1	0.9975
elo3(BY4742)+ZmKCS6+empty vector	elo3(BY4742)+ZmKCS6+GL2-LIKE	20:1	1
elo3(BY4742)+GL2-LIKE+empty vector	elo3(BY4742)+GL2+empty vector	20:1	1
Genotype 1	Genotype 2	VLCFA	p-Value
elo3(BY4742)+ZmKCS6+GL2-LIKE	elo3(BY4742)+ZmKCS6+GL2	22:1	0.8712
elo3(BY4742)+ZmKCS6+GL2-LIKE	WT(BY4742)+empty vector	22:1	0.9338
elo3(BY4742)(BY4742)+empty vector	elo3(BY4742)+ZmKCS6+GL2	22:1	0.9342
elo3(BY4742)+GL2-LIKE+empty vector	elo3(BY4742)+ZmKCS6+GL2	22:1	0.9348
elo3(BY4742)+GL2+empty vector	elo3(BY4742)+ZmKCS6+GL2	22:1	0.969
elo3(BY4742)(BY4742)+empty vector	WT(BY4742)+empty vector	22:1	0.9727
elo3(BY4742)+GL2-LIKE+empty vector	WT(BY4742)+empty vector	22:1	0.973
elo3(BY4742)+GL2+empty vector	WT(BY4742)+empty vector	22:1	0.9901
elo3(BY4742)+ZmKCS6+empty vector	elo3(BY4742)+ZmKCS6+GL2	22:1	0.9946
elo3(BY4742)+ZmKCS6+GL2-LIKE	elo3(BY4742)+ZmKCS6+empty vector	22:1	0.9961
elo3(BY4742)+ZmKCS6+empty vector	WT(BY4742)+empty vector	22:1	0.9991
elo3(BY4742)(BY4742)+empty vector	elo3(BY4742)+ZmKCS6+empty vector	22:1	0.9995
elo3(BY4742)+GL2-LIKE+empty vector	elo3(BY4742)+ZmKCS6+empty vector	22:1	0.9995
elo3(BY4742)+ZmKCS6+GL2-LIKE	elo3(BY4742)+GL2+empty vector	22:1	0.9998
elo3(BY4742)+GL2+empty vector	elo3(BY4742)+ZmKCS6+empty vector	22:1	1
elo3(BY4742)+ZmKCS6+GL2-LIKE	elo3(BY4742)+GL2-LIKE+empty vector	22:1	1
elo3(BY4742)+ZmKCS6+GL2-LIKE	elo3(BY4742)(BY4742)+empty vector	22:1	1
WT(BY4742)+empty vector	elo3(BY4742)+ZmKCS6+GL2	22:1	1
elo3(BY4742)(BY4742)+empty vector	elo3(BY4742)+GL2+empty vector	22:1	1
elo3(BY4742)+GL2-LIKE+empty vector	elo3(BY4742)+GL2+empty vector	22:1	1
elo3(BY4742)(BY4742)+empty vector	elo3(BY4742)+GL2-LIKE+empty vector	22:1	1
Genotype 1	Genotype 2	VLCFA	p-Value
elo3(BY4742)+ZmKCS6+GL2	WT(BY4742)+empty vector	22:0	<.0001*
elo3(BY4742)+ZmKCS6+GL2-LIKE	WT(BY4742)+empty vector	22:0	<.0001*
elo3(BY4742)+GL2+empty vector	WT(BY4742)+empty vector	22:0	<.0001*
elo3(BY4742)(BY4742)+empty vector	WT(BY4742)+empty vector	22:0	<.0001*
elo3(BY4742)+ZmKCS6+empty vector	WT(BY4742)+empty vector	22:0	<.0001*
elo3(BY4742)+GL2-LIKE+empty vector	WT(BY4742)+empty vector	22:0	<.0001*
elo3(BY4742)+ZmKCS6+GL2	elo3(BY4742)+GL2-LIKE+empty vector	22:0	0.0067*
elo3(BY4742)+ZmKCS6+GL2-LIKE	elo3(BY4742)+GL2-LIKE+empty vector	22:0	0.1109
elo3(BY4742)+ZmKCS6+GL2	elo3(BY4742)+ZmKCS6+empty vector	22:0	0.2153
elo3(BY4742)+GL2+empty vector	elo3(BY4742)+GL2-LIKE+empty vector	22:0	0.3337
elo3(BY4742)+ZmKCS6+GL2	elo3(BY4742)(BY4742)+empty vector	22:0	0.3752
elo3(BY4742)(BY4742)+empty vector	elo3(BY4742)+GL2-LIKE+empty vector	22:0	0.4177
elo3(BY4742)+ZmKCS6+GL2	elo3(BY4742)+GL2+empty vector	22:0	0.464
elo3(BY4742)+ZmKCS6+empty vector	elo3(BY4742)+GL2-LIKE+empty vector	22:0	0.6313
elo3(BY4742)+ZmKCS6+GL2	elo3(BY4742)+ZmKCS6+GL2-LIKE	22:0	0.8361
elo3(BY4742)+ZmKCS6+GL2-LIKE	elo3(BY4742)+ZmKCS6+empty vector	22:0	0.8996
elo3(BY4742)+ZmKCS6+GL2-LIKE	elo3(BY4742)(BY4742)+empty vector	22:0	0.9817
elo3(BY4742)+ZmKCS6+GL2-LIKE	elo3(BY4742)+GL2+empty vector	22:0	0.9942
elo3(BY4742)+GL2+empty vector	elo3(BY4742)+ZmKCS6+empty vector	22:0	0.9983
elo3(BY4742)(BY4742)+empty vector	elo3(BY4742)+ZmKCS6+empty vector	22:0	0.9998
elo3(BY4742)+GL2+empty vector	elo3(BY4742)(BY4742)+empty vector	22:0	1
Genotype 1	Genotype 2	VLCFA	p-Value
elo3(BY4742)(BY4742)+empty vector	WT(BY4742)+empty vector	23:0	0.0109*
elo3(BY4742)(BY4742)+empty vector	elo3(BY4742)+ZmKCS6+GL2-LIKE	23:0	0.0444*
elo3(BY4742)+GL2-LIKE+empty vector	WT(BY4742)+empty vector	23:0	0.0456*
elo3(BY4742)+GL2-LIKE+empty vector	elo3(BY4742)+ZmKCS6+GL2-LIKE	23:0	0.1608
elo3(BY4742)(BY4742)+empty vector	elo3(BY4742)+ZmKCS6+empty vector	23:0	0.1784
elo3(BY4742)+GL2+empty vector	WT(BY4742)+empty vector	23:0	0.2518
elo3(BY4742)+ZmKCS6+GL2	WT(BY4742)+empty vector	23:0	0.3796
elo3(BY4742)+GL2-LIKE+empty vector	elo3(BY4742)+ZmKCS6+empty vector	23:0	0.4811
elo3(BY4742)(BY4742)+empty vector	elo3(BY4742)+ZmKCS6+GL2	23:0	0.5403
elo3(BY4742)+GL2+empty vector	elo3(BY4742)+ZmKCS6+GL2-LIKE	23:0	0.5966
elo3(BY4742)(BY4742)+empty vector	elo3(BY4742)+GL2+empty vector	23:0	0.7051
elo3(BY4742)+ZmKCS6+GL2	elo3(BY4742)+ZmKCS6+GL2-LIKE	23:0	0.7575
elo3(BY4742)+ZmKCS6+empty vector	WT(BY4742)+empty vector	23:0	0.8161
elo3(BY4742)+GL2-LIKE+empty vector	elo3(BY4742)+ZmKCS6+GL2	23:0	0.8944
elo3(BY4742)+GL2+empty vector	elo3(BY4742)+ZmKCS6+empty vector	23:0	0.9415
elo3(BY4742)+GL2-LIKE+empty vector	elo3(BY4742)+GL2+empty vector	23:0	0.9674
elo3(BY4742)+ZmKCS6+GL2	elo3(BY4742)+ZmKCS6+empty vector	23:0	0.9868
elo3(BY4742)+ZmKCS6+empty vector	elo3(BY4742)+ZmKCS6+GL2-LIKE	23:0	0.99
elo3(BY4742)(BY4742)+empty vector	elo3(BY4742)+GL2-LIKE+empty vector	23:0	0.9937
elo3(BY4742)+ZmKCS6+GL2-LIKE	WT(BY4742)+empty vector	23:0	0.9943
elo3(BY4742)+GL2+empty vector	elo3(BY4742)+ZmKCS6+GL2	23:0	1
Genotype 1	Genotype 2	VLCFA	p-Value
elo3(BY4742)+ZmKCS6+GL2	elo3(BY4742)+GL2-LIKE+empty vector	24:0	0.0048*
elo3(BY4742)+ZmKCS6+GL2-LIKE	elo3(BY4742)+GL2-LIKE+empty vector	24:0	0.0080*
elo3(BY4742)+ZmKCS6+GL2	elo3(BY4742)(BY4742)+empty vector	24:0	0.0320*
WT(BY4742)+empty vector	elo3(BY4742)+GL2-LIKE+empty vector	24:0	0.0511
elo3(BY4742)+ZmKCS6+GL2-LIKE	elo3(BY4742)(BY4742)+empty vector	24:0	0.0518
elo3(BY4742)+ZmKCS6+GL2	elo3(BY4742)+GL2+empty vector	24:0	0.076
elo3(BY4742)+ZmKCS6+GL2-LIKE	elo3(BY4742)+GL2+empty vector	24:0	0.1184
elo3(BY4742)+ZmKCS6+GL2	elo3(BY4742)+ZmKCS6+empty vector	24:0	0.2059
WT(BY4742)+empty vector	elo3(BY4742)(BY4742)+empty vector	24:0	0.254
elo3(BY4742)+ZmKCS6+GL2-LIKE	elo3(BY4742)+ZmKCS6+empty vector	24:0	0.2981
WT(BY4742)+empty vector	elo3(BY4742)+GL2+empty vector	24:0	0.4634
elo3(BY4742)+ZmKCS6+empty vector	elo3(BY4742)+GL2-LIKE+empty vector	24:0	0.5556
WT(BY4742)+empty vector	elo3(BY4742)+ZmKCS6+empty vector	24:0	0.7806
elo3(BY4742)+GL2+empty vector	elo3(BY4742)+GL2-LIKE+empty vector	24:0	0.8557
elo3(BY4742)+ZmKCS6+GL2	WT(BY4742)+empty vector	24:0	0.9271
elo3(BY4742)+ZmKCS6+empty vector	elo3(BY4742)(BY4742)+empty vector	24:0	0.9586
elo3(BY4742)(BY4742)+empty vector	elo3(BY4742)+GL2-LIKE+empty vector	24:0	0.9751
elo3(BY4742)+ZmKCS6+GL2-LIKE	WT(BY4742)+empty vector	24:0	0.976
elo3(BY4742)+ZmKCS6+empty vector	elo3(BY4742)+GL2+empty vector	24:0	0.9979
elo3(BY4742)+GL2+empty vector	elo3(BY4742)(BY4742)+empty vector	24:0	0.9995
elo3(BY4742)+ZmKCS6+GL2	elo3(BY4742)+ZmKCS6+GL2-LIKE	24:0	1
Genotype 1	Genotype 2	VLCFA	p-Value
WT(BY4742)+empty vector	elo3(BY4742)(BY4742)+empty vector	26:0	<.0001*
WT(BY4742)+empty vector	elo3(BY4742)+GL2-LIKE+empty vector	26:0	<.0001*
WT(BY4742)+empty vector	elo3(BY4742)+GL2+empty vector	26:0	<.0001*
WT(BY4742)+empty vector	elo3(BY4742)+ZmKCS6+empty vector	26:0	<.0001*
WT(BY4742)+empty vector	elo3(BY4742)+ZmKCS6+GL2	26:0	<.0001*
WT(BY4742)+empty vector	elo3(BY4742)+ZmKCS6+GL2-LIKE	26:0	<.0001*
elo3(BY4742)+GL2-LIKE+empty vector	elo3(BY4742)(BY4742)+empty vector	26:0	1
elo3(BY4742)+GL2+empty vector	elo3(BY4742)(BY4742)+empty vector	26:0	1
elo3(BY4742)+GL2+empty vector	elo3(BY4742)+GL2-LIKE+empty vector	26:0	1
elo3(BY4742)+ZmKCS6+empty vector	elo3(BY4742)(BY4742)+empty vector	26:0	1
elo3(BY4742)+ZmKCS6+empty vector	elo3(BY4742)+GL2-LIKE+empty vector	26:0	1
elo3(BY4742)+ZmKCS6+empty vector	elo3(BY4742)+GL2+empty vector	26:0	1
elo3(BY4742)+ZmKCS6+GL2	elo3(BY4742)(BY4742)+empty vector	26:0	1
elo3(BY4742)+ZmKCS6+GL2	elo3(BY4742)+GL2-LIKE+empty vector	26:0	1
elo3(BY4742)+ZmKCS6+GL2	elo3(BY4742)+GL2+empty vector	26:0	1
elo3(BY4742)+ZmKCS6+GL2	elo3(BY4742)+ZmKCS6+empty vector	26:0	1
elo3(BY4742)+ZmKCS6+GL2-LIKE	elo3(BY4742)(BY4742)+empty vector	26:0	1
elo3(BY4742)+ZmKCS6+GL2-LIKE	elo3(BY4742)+GL2-LIKE+empty vector	26:0	1
elo3(BY4742)+ZmKCS6+GL2-LIKE	elo3(BY4742)+GL2+empty vector	26:0	1
elo3(BY4742)+ZmKCS6+GL2-LIKE	elo3(BY4742)+ZmKCS6+empty vector	26:0	1
elo3(BY4742)+ZmKCS6+GL2-LIKE	elo3(BY4742)+ZmKCS6+GL2	26:0	1
Genotype 1	Genotype 2	VLCFA	p-Value
WT(BY4742)+empty vector	elo3(BY4742)(BY4742)+empty vector	28:0	<.0001*
WT(BY4742)+empty vector	elo3(BY4742)+GL2-LIKE+empty vector	28:0	<.0001*
WT(BY4742)+empty vector	elo3(BY4742)+GL2+empty vector	28:0	<.0001*
WT(BY4742)+empty vector	elo3(BY4742)+ZmKCS6+empty vector	28:0	<.0001*
WT(BY4742)+empty vector	elo3(BY4742)+ZmKCS6+GL2	28:0	<.0001*
WT(BY4742)+empty vector	elo3(BY4742)+ZmKCS6+GL2-LIKE	28:0	<.0001*
elo3(BY4742)+GL2-LIKE+empty vector	elo3(BY4742)(BY4742)+empty vector	28:0	1
elo3(BY4742)+GL2+empty vector	elo3(BY4742)(BY4742)+empty vector	28:0	1
elo3(BY4742)+GL2+empty vector	elo3(BY4742)+GL2-LIKE+empty vector	28:0	1
elo3(BY4742)+ZmKCS6+empty vector	elo3(BY4742)(BY4742)+empty vector	28:0	1
elo3(BY4742)+ZmKCS6+empty vector	elo3(BY4742)+GL2-LIKE+empty vector	28:0	1
elo3(BY4742)+ZmKCS6+empty vector	elo3(BY4742)+GL2+empty vector	28:0	1
elo3(BY4742)+ZmKCS6+GL2	elo3(BY4742)(BY4742)+empty vector	28:0	1
elo3(BY4742)+ZmKCS6+GL2	elo3(BY4742)+GL2-LIKE+empty vector	28:0	1
elo3(BY4742)+ZmKCS6+GL2	elo3(BY4742)+GL2+empty vector	28:0	1
elo3(BY4742)+ZmKCS6+GL2	elo3(BY4742)+ZmKCS6+empty vector	28:0	1
elo3(BY4742)+ZmKCS6+GL2-LIKE	elo3(BY4742)(BY4742)+empty vector	28:0	1
elo3(BY4742)+ZmKCS6+GL2-LIKE	elo3(BY4742)+GL2-LIKE+empty vector	28:0	1
elo3(BY4742)+ZmKCS6+GL2-LIKE	elo3(BY4742)+GL2+empty vector	28:0	1
elo3(BY4742)+ZmKCS6+GL2-LIKE	elo3(BY4742)+ZmKCS6+empty vector	28:0	1
elo3(BY4742)+ZmKCS6+GL2-LIKE	elo3(BY4742)+ZmKCS6+GL2	28:0	1

## Sheet: Fig. 3C_StatisticalSignificance
Comparison
Genotype 1	Genotype 2	VLCFA	p-Value
elo3(BY4742)+GL2-LIKE+empty vector	WT(BY4742)+empty vector	20:0	<.0001*
elo3(BY4742)+GL2+empty vector	WT(BY4742)+empty vector	20:0	<.0001*
elo3(BY4742)+empty vector	WT(BY4742)+empty vector	20:0	<.0001*
elo3(BY4742)+ZmKCS4+GL2	WT(BY4742)+empty vector	20:0	<.0001*
elo3(BY4742)+ZmKCS4+empty vector	WT(BY4742)+empty vector	20:0	<.0001*
elo3(BY4742)+ZmKCS4+GL2-LIKE	WT(BY4742)+empty vector	20:0	<.0001*
elo3(BY4742)+GL2-LIKE+empty vector	elo3(BY4742)+ZmKCS4+GL2-LIKE	20:0	0.0878
elo3(BY4742)+GL2+empty vector	elo3(BY4742)+ZmKCS4+GL2-LIKE	20:0	0.3637
elo3(BY4742)+GL2-LIKE+empty vector	elo3(BY4742)+ZmKCS4+empty vector	20:0	0.3744
elo3(BY4742)+GL2-LIKE+empty vector	elo3(BY4742)+ZmKCS4+GL2	20:0	0.4421
elo3(BY4742)+empty vector	elo3(BY4742)+ZmKCS4+GL2-LIKE	20:0	0.673
elo3(BY4742)+GL2-LIKE+empty vector	elo3(BY4742)+empty vector	20:0	0.8189
elo3(BY4742)+GL2+empty vector	elo3(BY4742)+ZmKCS4+empty vector	20:0	0.8447
elo3(BY4742)+GL2+empty vector	elo3(BY4742)+ZmKCS4+GL2	20:0	0.8954
elo3(BY4742)+ZmKCS4+GL2	elo3(BY4742)+ZmKCS4+GL2-LIKE	20:0	0.9551
elo3(BY4742)+ZmKCS4+empty vector	elo3(BY4742)+ZmKCS4+GL2-LIKE	20:0	0.9766
elo3(BY4742)+GL2-LIKE+empty vector	elo3(BY4742)+GL2+empty vector	20:0	0.9793
elo3(BY4742)+empty vector	elo3(BY4742)+ZmKCS4+empty vector	20:0	0.9854
elo3(BY4742)+empty vector	elo3(BY4742)+ZmKCS4+GL2	20:0	0.9941
elo3(BY4742)+GL2+empty vector	elo3(BY4742)+empty vector	20:0	0.9981
elo3(BY4742)+ZmKCS4+GL2	elo3(BY4742)+ZmKCS4+empty vector	20:0	1
Genotype 1	Genotype 2	VLCFA	p-Value
elo3(BY4742)+ZmKCS4+empty vector	WT(BY4742)+empty vector	20:1	<.0001*
elo3(BY4742)+GL2-LIKE+empty vector	WT(BY4742)+empty vector	20:1	<.0001*
elo3(BY4742)+empty vector	WT(BY4742)+empty vector	20:1	<.0001*
elo3(BY4742)+ZmKCS4+GL2-LIKE	WT(BY4742)+empty vector	20:1	<.0001*
elo3(BY4742)+GL2+empty vector	WT(BY4742)+empty vector	20:1	<.0001*
elo3(BY4742)+ZmKCS4+GL2	WT(BY4742)+empty vector	20:1	<.0001*
elo3(BY4742)+ZmKCS4+empty vector	elo3(BY4742)+ZmKCS4+GL2	20:1	0.0328*
elo3(BY4742)+ZmKCS4+empty vector	elo3(BY4742)+GL2+empty vector	20:1	0.0380*
elo3(BY4742)+GL2-LIKE+empty vector	elo3(BY4742)+ZmKCS4+GL2	20:1	0.2406
elo3(BY4742)+ZmKCS4+empty vector	elo3(BY4742)+ZmKCS4+GL2-LIKE	20:1	0.2419
elo3(BY4742)+GL2-LIKE+empty vector	elo3(BY4742)+GL2+empty vector	20:1	0.2693
elo3(BY4742)+empty vector	elo3(BY4742)+ZmKCS4+GL2	20:1	0.3668
elo3(BY4742)+empty vector	elo3(BY4742)+GL2+empty vector	20:1	0.4041
elo3(BY4742)+GL2-LIKE+empty vector	elo3(BY4742)+ZmKCS4+GL2-LIKE	20:1	0.8077
elo3(BY4742)+ZmKCS4+empty vector	elo3(BY4742)+empty vector	20:1	0.8391
elo3(BY4742)+empty vector	elo3(BY4742)+ZmKCS4+GL2-LIKE	20:1	0.9208
elo3(BY4742)+ZmKCS4+GL2-LIKE	elo3(BY4742)+ZmKCS4+GL2	20:1	0.9386
elo3(BY4742)+ZmKCS4+empty vector	elo3(BY4742)+GL2-LIKE+empty vector	20:1	0.9395
elo3(BY4742)+ZmKCS4+GL2-LIKE	elo3(BY4742)+GL2+empty vector	20:1	0.9553
elo3(BY4742)+GL2-LIKE+empty vector	elo3(BY4742)+empty vector	20:1	1
elo3(BY4742)+GL2+empty vector	elo3(BY4742)+ZmKCS4+GL2	20:1	1
Genotype 1	Genotype 2	VLCFA	p-Value
elo3(BY4742)+GL2-LIKE+empty vector	WT(BY4742)+empty vector	22:0	<.0001*
elo3(BY4742)+empty vector	WT(BY4742)+empty vector	22:0	<.0001*
elo3(BY4742)+GL2+empty vector	WT(BY4742)+empty vector	22:0	<.0001*
elo3(BY4742)+ZmKCS4+empty vector	WT(BY4742)+empty vector	22:0	<.0001*
elo3(BY4742)+ZmKCS4+GL2	WT(BY4742)+empty vector	22:0	<.0001*
elo3(BY4742)+ZmKCS4+GL2-LIKE	WT(BY4742)+empty vector	22:0	<.0001*
elo3(BY4742)+GL2-LIKE+empty vector	elo3(BY4742)+ZmKCS4+GL2-LIKE	22:0	0.0011*
elo3(BY4742)+empty vector	elo3(BY4742)+ZmKCS4+GL2-LIKE	22:0	0.0110*
elo3(BY4742)+GL2-LIKE+empty vector	elo3(BY4742)+ZmKCS4+GL2	22:0	0.0187*
elo3(BY4742)+GL2+empty vector	elo3(BY4742)+ZmKCS4+GL2-LIKE	22:0	0.0335*
elo3(BY4742)+empty vector	elo3(BY4742)+ZmKCS4+GL2	22:0	0.1433
elo3(BY4742)+ZmKCS4+empty vector	elo3(BY4742)+ZmKCS4+GL2-LIKE	22:0	0.1435
elo3(BY4742)+GL2-LIKE+empty vector	elo3(BY4742)+ZmKCS4+empty vector	22:0	0.3211
elo3(BY4742)+GL2+empty vector	elo3(BY4742)+ZmKCS4+GL2	22:0	0.3332
elo3(BY4742)+GL2-LIKE+empty vector	elo3(BY4742)+GL2+empty vector	22:0	0.7393
elo3(BY4742)+ZmKCS4+empty vector	elo3(BY4742)+ZmKCS4+GL2	22:0	0.7532
elo3(BY4742)+empty vector	elo3(BY4742)+ZmKCS4+empty vector	22:0	0.8728
elo3(BY4742)+ZmKCS4+GL2	elo3(BY4742)+ZmKCS4+GL2-LIKE	22:0	0.873
elo3(BY4742)+GL2-LIKE+empty vector	elo3(BY4742)+empty vector	22:0	0.9491
elo3(BY4742)+GL2+empty vector	elo3(BY4742)+ZmKCS4+empty vector	22:0	0.9892
elo3(BY4742)+empty vector	elo3(BY4742)+GL2+empty vector	22:0	0.9985
Genotype 1	Genotype 2	VLCFA	p-Value
elo3(BY4742)+GL2-LIKE+empty vector	WT(BY4742)+empty vector	22:1	0.0020*
elo3(BY4742)+ZmKCS4+empty vector	WT(BY4742)+empty vector	22:1	0.0079*
elo3(BY4742)+empty vector	WT(BY4742)+empty vector	22:1	0.0086*
elo3(BY4742)+ZmKCS4+GL2	WT(BY4742)+empty vector	22:1	0.0090*
elo3(BY4742)+ZmKCS4+GL2-LIKE	WT(BY4742)+empty vector	22:1	0.0152*
elo3(BY4742)+GL2+empty vector	WT(BY4742)+empty vector	22:1	0.0574
elo3(BY4742)+GL2-LIKE+empty vector	elo3(BY4742)+GL2+empty vector	22:1	0.7323
elo3(BY4742)+ZmKCS4+empty vector	elo3(BY4742)+GL2+empty vector	22:1	0.9661
elo3(BY4742)+GL2-LIKE+empty vector	elo3(BY4742)+ZmKCS4+GL2-LIKE	22:1	0.9691
elo3(BY4742)+empty vector	elo3(BY4742)+GL2+empty vector	22:1	0.9728
elo3(BY4742)+ZmKCS4+GL2	elo3(BY4742)+GL2+empty vector	22:1	0.9755
elo3(BY4742)+GL2-LIKE+empty vector	elo3(BY4742)+ZmKCS4+GL2	22:1	0.9934
elo3(BY4742)+GL2-LIKE+empty vector	elo3(BY4742)+empty vector	22:1	0.9943
elo3(BY4742)+ZmKCS4+GL2-LIKE	elo3(BY4742)+GL2+empty vector	22:1	0.9953
elo3(BY4742)+GL2-LIKE+empty vector	elo3(BY4742)+ZmKCS4+empty vector	22:1	0.996
elo3(BY4742)+ZmKCS4+empty vector	elo3(BY4742)+ZmKCS4+GL2-LIKE	22:1	0.9999
elo3(BY4742)+empty vector	elo3(BY4742)+ZmKCS4+GL2-LIKE	22:1	1
elo3(BY4742)+ZmKCS4+GL2	elo3(BY4742)+ZmKCS4+GL2-LIKE	22:1	1
elo3(BY4742)+ZmKCS4+empty vector	elo3(BY4742)+ZmKCS4+GL2	22:1	1
elo3(BY4742)+ZmKCS4+empty vector	elo3(BY4742)+empty vector	22:1	1
elo3(BY4742)+empty vector	elo3(BY4742)+ZmKCS4+GL2	22:1	1
Genotype 1	Genotype 2	VLCFA	p-Value
WT(BY4742)+empty vector	elo3(BY4742)+GL2+empty vector	23:0	0.0059*
WT(BY4742)+empty vector	elo3(BY4742)+GL2-LIKE+empty vector	23:0	0.0107*
WT(BY4742)+empty vector	elo3(BY4742)+ZmKCS4+GL2	23:0	0.0229*
elo3(BY4742)+ZmKCS4+empty vector	elo3(BY4742)+GL2+empty vector	23:0	0.1083
elo3(BY4742)+ZmKCS4+empty vector	elo3(BY4742)+GL2-LIKE+empty vector	23:0	0.1757
WT(BY4742)+empty vector	elo3(BY4742)+empty vector	23:0	0.1996
elo3(BY4742)+ZmKCS4+empty vector	elo3(BY4742)+ZmKCS4+GL2	23:0	0.3089
elo3(BY4742)+ZmKCS4+GL2-LIKE	elo3(BY4742)+GL2+empty vector	23:0	0.3786
WT(BY4742)+empty vector	elo3(BY4742)+ZmKCS4+GL2-LIKE	23:0	0.384
elo3(BY4742)+ZmKCS4+GL2-LIKE	elo3(BY4742)+GL2-LIKE+empty vector	23:0	0.5292
elo3(BY4742)+empty vector	elo3(BY4742)+GL2+empty vector	23:0	0.6247
elo3(BY4742)+ZmKCS4+GL2-LIKE	elo3(BY4742)+ZmKCS4+GL2	23:0	0.7356
elo3(BY4742)+empty vector	elo3(BY4742)+GL2-LIKE+empty vector	23:0	0.7777
WT(BY4742)+empty vector	elo3(BY4742)+ZmKCS4+empty vector	23:0	0.8155
elo3(BY4742)+ZmKCS4+empty vector	elo3(BY4742)+empty vector	23:0	0.899
elo3(BY4742)+empty vector	elo3(BY4742)+ZmKCS4+GL2	23:0	0.9239
elo3(BY4742)+ZmKCS4+empty vector	elo3(BY4742)+ZmKCS4+GL2-LIKE	23:0	0.9876
elo3(BY4742)+ZmKCS4+GL2	elo3(BY4742)+GL2+empty vector	23:0	0.9959
elo3(BY4742)+ZmKCS4+GL2-LIKE	elo3(BY4742)+empty vector	23:0	0.9995
elo3(BY4742)+ZmKCS4+GL2	elo3(BY4742)+GL2-LIKE+empty vector	23:0	0.9998
elo3(BY4742)+GL2-LIKE+empty vector	elo3(BY4742)+GL2+empty vector	23:0	1
Genotype 1	Genotype 2	VLCFA	p-Value
WT(BY4742)+empty vector	elo3(BY4742)+empty vector	24:0	<.0001*
WT(BY4742)+empty vector	elo3(BY4742)+GL2+empty vector	24:0	<.0001*
WT(BY4742)+empty vector	elo3(BY4742)+GL2-LIKE+empty vector	24:0	<.0001*
elo3(BY4742)+ZmKCS4+empty vector	elo3(BY4742)+empty vector	24:0	<.0001*
elo3(BY4742)+ZmKCS4+empty vector	elo3(BY4742)+GL2+empty vector	24:0	0.0002*
elo3(BY4742)+ZmKCS4+empty vector	elo3(BY4742)+GL2-LIKE+empty vector	24:0	0.0002*
elo3(BY4742)+ZmKCS4+GL2-LIKE	elo3(BY4742)+empty vector	24:0	0.0103*
elo3(BY4742)+ZmKCS4+GL2-LIKE	elo3(BY4742)+GL2+empty vector	24:0	0.0182*
elo3(BY4742)+ZmKCS4+GL2	elo3(BY4742)+empty vector	24:0	0.0187*
elo3(BY4742)+ZmKCS4+GL2-LIKE	elo3(BY4742)+GL2-LIKE+empty vector	24:0	0.0200*
elo3(BY4742)+ZmKCS4+GL2	elo3(BY4742)+GL2+empty vector	24:0	0.0326*
elo3(BY4742)+ZmKCS4+GL2	elo3(BY4742)+GL2-LIKE+empty vector	24:0	0.0358*
WT(BY4742)+empty vector	elo3(BY4742)+ZmKCS4+GL2	24:0	0.0978
WT(BY4742)+empty vector	elo3(BY4742)+ZmKCS4+GL2-LIKE	24:0	0.1618
elo3(BY4742)+ZmKCS4+empty vector	elo3(BY4742)+ZmKCS4+GL2	24:0	0.2826
elo3(BY4742)+ZmKCS4+empty vector	elo3(BY4742)+ZmKCS4+GL2-LIKE	24:0	0.4177
WT(BY4742)+empty vector	elo3(BY4742)+ZmKCS4+empty vector	24:0	0.9961
elo3(BY4742)+GL2-LIKE+empty vector	elo3(BY4742)+empty vector	24:0	0.9999
elo3(BY4742)+ZmKCS4+GL2-LIKE	elo3(BY4742)+ZmKCS4+GL2	24:0	1
elo3(BY4742)+GL2+empty vector	elo3(BY4742)+empty vector	24:0	1
elo3(BY4742)+GL2-LIKE+empty vector	elo3(BY4742)+GL2+empty vector	24:0	1
Genotype 1	Genotype 2	VLCFA	p-Value
WT(BY4742)+empty vector	elo3(BY4742)+empty vector	26:0	<.0001*
WT(BY4742)+empty vector	elo3(BY4742)+GL2-LIKE+empty vector	26:0	<.0001*
WT(BY4742)+empty vector	elo3(BY4742)+GL2+empty vector	26:0	<.0001*
WT(BY4742)+empty vector	elo3(BY4742)+ZmKCS4+GL2	26:0	<.0001*
WT(BY4742)+empty vector	elo3(BY4742)+ZmKCS4+GL2-LIKE	26:0	<.0001*
WT(BY4742)+empty vector	elo3(BY4742)+ZmKCS4+empty vector	26:0	<.0001*
elo3(BY4742)+ZmKCS4+empty vector	elo3(BY4742)+empty vector	26:0	0.6619
elo3(BY4742)+ZmKCS4+GL2-LIKE	elo3(BY4742)+empty vector	26:0	0.8929
elo3(BY4742)+ZmKCS4+empty vector	elo3(BY4742)+GL2-LIKE+empty vector	26:0	0.8967
elo3(BY4742)+ZmKCS4+empty vector	elo3(BY4742)+GL2+empty vector	26:0	0.9726
elo3(BY4742)+ZmKCS4+GL2	elo3(BY4742)+empty vector	26:0	0.9733
elo3(BY4742)+ZmKCS4+empty vector	elo3(BY4742)+ZmKCS4+GL2	26:0	0.9858
elo3(BY4742)+GL2+empty vector	elo3(BY4742)+empty vector	26:0	0.9862
elo3(BY4742)+ZmKCS4+GL2-LIKE	elo3(BY4742)+GL2-LIKE+empty vector	26:0	0.9898
elo3(BY4742)+GL2-LIKE+empty vector	elo3(BY4742)+empty vector	26:0	0.9991
elo3(BY4742)+ZmKCS4+empty vector	elo3(BY4742)+ZmKCS4+GL2-LIKE	26:0	0.9992
elo3(BY4742)+ZmKCS4+GL2-LIKE	elo3(BY4742)+GL2+empty vector	26:0	0.9995
elo3(BY4742)+ZmKCS4+GL2	elo3(BY4742)+GL2-LIKE+empty vector	26:0	0.9996
elo3(BY4742)+ZmKCS4+GL2-LIKE	elo3(BY4742)+ZmKCS4+GL2	26:0	0.9999
elo3(BY4742)+GL2+empty vector	elo3(BY4742)+GL2-LIKE+empty vector	26:0	0.9999
elo3(BY4742)+ZmKCS4+GL2	elo3(BY4742)+GL2+empty vector	26:0	1
Genotype 1	Genotype 2	VLCFA	p-Value
WT(BY4742)+empty vector	elo3(BY4742)+empty vector	28:0	<.0001*
WT(BY4742)+empty vector	elo3(BY4742)+GL2-LIKE+empty vector	28:0	<.0001*
WT(BY4742)+empty vector	elo3(BY4742)+GL2+empty vector	28:0	<.0001*
WT(BY4742)+empty vector	elo3(BY4742)+ZmKCS4+empty vector	28:0	<.0001*
WT(BY4742)+empty vector	elo3(BY4742)+ZmKCS4+GL2	28:0	<.0001*
WT(BY4742)+empty vector	elo3(BY4742)+ZmKCS4+GL2-LIKE	28:0	<.0001*
elo3(BY4742)+GL2-LIKE+empty vector	elo3(BY4742)+empty vector	28:0	1
elo3(BY4742)+GL2+empty vector	elo3(BY4742)+empty vector	28:0	1
elo3(BY4742)+GL2+empty vector	elo3(BY4742)+GL2-LIKE+empty vector	28:0	1
elo3(BY4742)+ZmKCS4+empty vector	elo3(BY4742)+empty vector	28:0	1
elo3(BY4742)+ZmKCS4+empty vector	elo3(BY4742)+GL2-LIKE+empty vector	28:0	1
elo3(BY4742)+ZmKCS4+empty vector	elo3(BY4742)+GL2+empty vector	28:0	1
elo3(BY4742)+ZmKCS4+GL2	elo3(BY4742)+empty vector	28:0	1
elo3(BY4742)+ZmKCS4+GL2	elo3(BY4742)+GL2-LIKE+empty vector	28:0	1
elo3(BY4742)+ZmKCS4+GL2	elo3(BY4742)+GL2+empty vector	28:0	1
elo3(BY4742)+ZmKCS4+GL2	elo3(BY4742)+ZmKCS4+empty vector	28:0	1
elo3(BY4742)+ZmKCS4+GL2-LIKE	elo3(BY4742)+empty vector	28:0	1
elo3(BY4742)+ZmKCS4+GL2-LIKE	elo3(BY4742)+GL2-LIKE+empty vector	28:0	1
elo3(BY4742)+ZmKCS4+GL2-LIKE	elo3(BY4742)+GL2+empty vector	28:0	1
elo3(BY4742)+ZmKCS4+GL2-LIKE	elo3(BY4742)+ZmKCS4+empty vector	28:0	1
elo3(BY4742)+ZmKCS4+GL2-LIKE	elo3(BY4742)+ZmKCS4+GL2	28:0	1

[truncated: 10 more sheets: Fig. 3D_StatisticalSignificance, Fig. 4A_StatisticalSignificance, Fig. 4B_StatisticalSignificance, Fig. 4C_StatisticalSignificance, Fig. 4D_StatisticalSignificance, Fig. 4E_StatisticalSignificance, Fig. 5_StatisticalSignificance, Fig. 6A_StatisticalSignificance, Fig. 6B_StatisticalSignificance, Fig. 6C_StatisticalSignificance]
